# Supplementary material for: Surface photogalvanic effect in Ag2Te
Source: Nat Commun. 2024 Jul 5;15:5651. doi: 10.1038/s41467-024-49576-4 (PMC11226672; doi:10.1038/s41467-024-49576-4)
Supplement: Supplementary file 3 — Source Data [file 41467_2024_49576_MOESM3_ESM.xlsx]

## Sheet: F1c
measured data			fitting
laser power	photocurrent		laser power	photocurrent
μW	nA		μW	nA
37.3831	34.6254		0	0
19.7802	16.9669		0.01	0.0041
4.76403	2.94638		0.02	0.00879
8.85241	7.49224		0.03	0.01373
3.12317	2.54162		0.04	0.01884
50.7953	47.6187		0.05	0.02409
60.5124	59.8843		0.06	0.02944
72.1281	73.436		0.07	0.03488
77.1796	76.2273		0.08	0.04039
83.4457	89.2316		0.09	0.04598
95.8418	92.1541		0.1	0.05163
126.068	123.329		0.11	0.05734
148.288	146.5		0.12	0.0631
184.096	199.553		0.13	0.06891
227.053	248.503		0.14	0.07476
255.772	297.702		0.15	0.08065
345.971	398.387		0.16	0.08659
369.407	421.745		0.17	0.09256
777.436	1206.05		0.18	0.09856
298.673	342.468		0.19	0.1046
602.461	697.096		0.2	0.11067
			0.21	0.11678
			0.22	0.12291
			0.23	0.12907
			0.24	0.13525
			0.25	0.14146
			0.26	0.1477
			0.27	0.15396
			0.28	0.16025
			0.29	0.16655
			0.3	0.17288
			0.31	0.17923
			0.32	0.1856
			0.33	0.19199
			0.34	0.1984
			0.35	0.20483
			0.36	0.21127
			0.37	0.21774
			0.38	0.22422
			0.39	0.23072
			0.4	0.23724
			0.41	0.24377
			0.42	0.25032
			0.43	0.25688
			0.44	0.26346
			0.45	0.27005
			0.46	0.27666
			0.47	0.28328
			0.48	0.28992
			0.49	0.29657
			0.5	0.30324
			0.51	0.30991
			0.52	0.3166
			0.53	0.32331
			0.54	0.33002
			0.55	0.33675
			0.56	0.34349
			0.57	0.35025
			0.58	0.35701
			0.59	0.36379
			0.6	0.37058
			0.61	0.37738
			0.62	0.38419
			0.63	0.39101
			0.64	0.39784
			0.65	0.40469
			0.66	0.41154
			0.67	0.4184
			0.68	0.42528
			0.69	0.43216
			0.7	0.43906
			0.71	0.44596
			0.72	0.45288
			0.73	0.4598
			0.74	0.46673
			0.75	0.47368
			0.76	0.48063
			0.77	0.48759
			0.78	0.49456
			0.79	0.50154
			0.8	0.50853
			0.81	0.51552
			0.82	0.52253
			0.83	0.52954
			0.84	0.53656
			0.85	0.54359
			0.86	0.55063
			0.87	0.55768
			0.88	0.56473
			0.89	0.5718
			0.9	0.57887
			0.91	0.58595
			0.92	0.59303
			0.93	0.60013
			0.94	0.60723
			0.95	0.61434
			0.96	0.62146
			0.97	0.62858
			0.98	0.63571
			0.99	0.64285
			1	0.65
			1.01	0.65715
			1.02	0.66431
			1.03	0.67148
			1.04	0.67866
			1.05	0.68584
			1.06	0.69303
			1.07	0.70022
			1.08	0.70742
			1.09	0.71463
			1.1	0.72185
			1.11	0.72907
			1.12	0.7363
			1.13	0.74353
			1.14	0.75077
			1.15	0.75802
			1.16	0.76527
			1.17	0.77253
			1.18	0.7798
			1.19	0.78707
			1.2	0.79435
			1.21	0.80164
			1.22	0.80893
			1.23	0.81622
			1.24	0.82353
			1.25	0.83083
			1.26	0.83815
			1.27	0.84547
			1.28	0.85279
			1.29	0.86013
			1.3	0.86746
			1.31	0.87481
			1.32	0.88215
			1.33	0.88951
			1.34	0.89687
			1.35	0.90423
			1.36	0.9116
			1.37	0.91898
			1.38	0.92636
			1.39	0.93375
			1.4	0.94114
			1.41	0.94854
			1.42	0.95594
			1.43	0.96335
			1.44	0.97076
			1.45	0.97818
			1.46	0.9856
			1.47	0.99303
			1.48	1.00046
			1.49	1.0079
			1.5	1.01535
			1.51	1.02279
			1.52	1.03025
			1.53	1.03771
			1.54	1.04517
			1.55	1.05264
			1.56	1.06011
			1.57	1.06759
			1.58	1.07507
			1.59	1.08256
			1.6	1.09005
			1.61	1.09754
			1.62	1.10504
			1.63	1.11255
			1.64	1.12006
			1.65	1.12758
			1.66	1.1351
			1.67	1.14262
			1.68	1.15015
			1.69	1.15768
			1.7	1.16522
			1.71	1.17276
			1.72	1.18031
			1.73	1.18786
			1.74	1.19541
			1.75	1.20297
			1.76	1.21053
			1.77	1.2181
			1.78	1.22568
			1.79	1.23325
			1.8	1.24083
			1.81	1.24842
			1.82	1.25601
			1.83	1.2636
			1.84	1.2712
			1.85	1.2788
			1.86	1.2864
			1.87	1.29401
			1.88	1.30163
			1.89	1.30925
			1.9	1.31687
			1.91	1.32449
			1.92	1.33212
			1.93	1.33976
			1.94	1.3474
			1.95	1.35504
			1.96	1.36268
			1.97	1.37033
			1.98	1.37799
			1.99	1.38564
			2	1.39331
			2.01	1.40097
			2.02	1.40864
			2.03	1.41631
			2.04	1.42399
			2.05	1.43167
			2.06	1.43935
			2.07	1.44704
			2.08	1.45473
			2.09	1.46243
			2.1	1.47013
			2.11	1.47783
			2.12	1.48553
			2.13	1.49324
			2.14	1.50096
			2.15	1.50867
			2.16	1.5164
			2.17	1.52412
			2.18	1.53185
			2.19	1.53958
			2.2	1.54731
			2.21	1.55505
			2.22	1.56279
			2.23	1.57054
			2.24	1.57829
			2.25	1.58604
			2.26	1.5938
			2.27	1.60155
			2.28	1.60932
			2.29	1.61708
			2.3	1.62485
			2.31	1.63263
			2.32	1.6404
			2.33	1.64818
			2.34	1.65596
			2.35	1.66375
			2.36	1.67154
			2.37	1.67933
			2.38	1.68713
			2.39	1.69493
			2.4	1.70273
			2.41	1.71054
			2.42	1.71834
			2.43	1.72616
			2.44	1.73397
			2.45	1.74179
			2.46	1.74961
			2.47	1.75744
			2.48	1.76527
			2.49	1.7731
			2.5	1.78093
			2.51	1.78877
			2.52	1.79661
			2.53	1.80445
			2.54	1.8123
			2.55	1.82015
			2.56	1.828
			2.57	1.83586
			2.58	1.84372
			2.59	1.85158
			2.6	1.85945
			2.61	1.86732
			2.62	1.87519
			2.63	1.88306
			2.64	1.89094
			2.65	1.89882
			2.66	1.9067
			2.67	1.91459
			2.68	1.92248
			2.69	1.93037
			2.7	1.93827
			2.71	1.94616
			2.72	1.95407
			2.73	1.96197
			2.74	1.96988
			2.75	1.97779
			2.76	1.9857
			2.77	1.99361
			2.78	2.00153
			2.79	2.00945
			2.8	2.01738
			2.81	2.0253
			2.82	2.03323
			2.83	2.04117
			2.84	2.0491
			2.85	2.05704
			2.86	2.06498
			2.87	2.07292
			2.88	2.08087
			2.89	2.08882
			2.9	2.09677
			2.91	2.10473
			2.92	2.11268
			2.93	2.12064
			2.94	2.12861
			2.95	2.13657
			2.96	2.14454
			2.97	2.15251
			2.98	2.16048
			2.99	2.16846
			3	2.17644
			3.01	2.18442
			3.02	2.19241
			3.03	2.20039
			3.04	2.20838
			3.05	2.21637
			3.06	2.22437
			3.07	2.23237
			3.08	2.24037
			3.09	2.24837
			3.1	2.25637
			3.11	2.26438
			3.12	2.27239
			3.13	2.28041
			3.14	2.28842
			3.15	2.29644
			3.16	2.30446
			3.17	2.31248
			3.18	2.32051
			3.19	2.32854
			3.2	2.33657
			3.21	2.3446
			3.22	2.35264
			3.23	2.36067
			3.24	2.36872
			3.25	2.37676
			3.26	2.3848
			3.27	2.39285
			3.28	2.4009
			3.29	2.40896
			3.3	2.41701
			3.31	2.42507
			3.32	2.43313
			3.33	2.44119
			3.34	2.44926
			3.35	2.45733
			3.36	2.4654
			3.37	2.47347
			3.38	2.48154
			3.39	2.48962
			3.4	2.4977
			3.41	2.50578
			3.42	2.51387
			3.43	2.52195
			3.44	2.53004
			3.45	2.53813
			3.46	2.54623
			3.47	2.55432
			3.48	2.56242
			3.49	2.57052
			3.5	2.57863
			3.51	2.58673
			3.52	2.59484
			3.53	2.60295
			3.54	2.61106
			3.55	2.61918
			3.56	2.62729
			3.57	2.63541
			3.58	2.64353
			3.59	2.65166
			3.6	2.65978
			3.61	2.66791
			3.62	2.67604
			3.63	2.68417
			3.64	2.69231
			3.65	2.70045
			3.66	2.70859
			3.67	2.71673
			3.68	2.72487
			3.69	2.73302
			3.7	2.74117
			3.71	2.74932
			3.72	2.75747
			3.73	2.76562
			3.74	2.77378
			3.75	2.78194
			3.76	2.7901
			3.77	2.79827
			3.78	2.80643
			3.79	2.8146
			3.8	2.82277
			3.81	2.83094
			3.82	2.83912
			3.83	2.84729
			3.84	2.85547
			3.85	2.86365
			3.86	2.87183
			3.87	2.88002
			3.88	2.88821
			3.89	2.8964
			3.9	2.90459
			3.91	2.91278
			3.92	2.92098
			3.93	2.92917
			3.94	2.93737
			3.95	2.94558
			3.96	2.95378
			3.97	2.96199
			3.98	2.97019
			3.99	2.9784
			4	2.98662
			4.01	2.99483
			4.02	3.00305
			4.03	3.01126
			4.04	3.01948
			4.05	3.02771
			4.06	3.03593
			4.07	3.04416
			4.08	3.05239
			4.09	3.06062
			4.1	3.06885
			4.11	3.07708
			4.12	3.08532
			4.13	3.09356
			4.14	3.1018
			4.15	3.11004
			4.16	3.11829
			4.17	3.12653
			4.18	3.13478
			4.19	3.14303
			4.2	3.15128
			4.21	3.15954
			4.22	3.16779
			4.23	3.17605
			4.24	3.18431
			4.25	3.19258
			4.26	3.20084
			4.27	3.20911
			4.28	3.21737
			4.29	3.22564
			4.3	3.23392
			4.31	3.24219
			4.32	3.25046
			4.33	3.25874
			4.34	3.26702
			4.35	3.2753
			4.36	3.28359
			4.37	3.29187
			4.38	3.30016
			4.39	3.30845
			4.4	3.31674
			4.41	3.32503
			4.42	3.33333
			4.43	3.34162
			4.44	3.34992
			4.45	3.35822
			4.46	3.36652
			4.47	3.37483
			4.48	3.38313
			4.49	3.39144
			4.5	3.39975
			4.51	3.40806
			4.52	3.41638
			4.53	3.42469
			4.54	3.43301
			4.55	3.44133
			4.56	3.44965
			4.57	3.45797
			4.58	3.46629
			4.59	3.47462
			4.6	3.48295
			4.61	3.49128
			4.62	3.49961
			4.63	3.50794
			4.64	3.51628
			4.65	3.52461
			4.66	3.53295
			4.67	3.54129
			4.68	3.54964
			4.69	3.55798
			4.7	3.56633
			4.71	3.57467
			4.72	3.58302
			4.73	3.59137
			4.74	3.59973
			4.75	3.60808
			4.76	3.61644
			4.77	3.6248
			4.78	3.63316
			4.79	3.64152
			4.8	3.64988
			4.81	3.65825
			4.82	3.66661
			4.83	3.67498
			4.84	3.68335
			4.85	3.69172
			4.86	3.7001
			4.87	3.70847
			4.88	3.71685
			4.89	3.72523
			4.9	3.73361
			4.91	3.74199
			4.92	3.75038
			4.93	3.75876
			4.94	3.76715
			4.95	3.77554
			4.96	3.78393
			4.97	3.79232
			4.98	3.80072
			4.99	3.80911
			5	3.81751
			5.01	3.82591
			5.02	3.83431
			5.03	3.84271
			5.04	3.85112
			5.05	3.85953
			5.06	3.86793
			5.07	3.87634
			5.08	3.88475
			5.09	3.89317
			5.1	3.90158
			5.11	3.91
			5.12	3.91841
			5.13	3.92683
			5.14	3.93525
			5.15	3.94368
			5.16	3.9521
			5.17	3.96053
			5.18	3.96895
			5.19	3.97738
			5.2	3.98581
			5.21	3.99425
			5.22	4.00268
			5.23	4.01112
			5.24	4.01955
			5.25	4.02799
			5.26	4.03643
			5.27	4.04487
			5.28	4.05332
			5.29	4.06176
			5.3	4.07021
			5.31	4.07866
			5.32	4.08711
			5.33	4.09556
			5.34	4.10401
			5.35	4.11247
			5.36	4.12092
			5.37	4.12938
			5.38	4.13784
			5.39	4.1463
			5.4	4.15477
			5.41	4.16323
			5.42	4.1717
			5.43	4.18016
			5.44	4.18863
			5.45	4.1971
			5.46	4.20557
			5.47	4.21405
			5.48	4.22252
			5.49	4.231
			5.5	4.23948
			5.51	4.24796
			5.52	4.25644
			5.53	4.26492
			5.54	4.27341
			5.55	4.28189
			5.56	4.29038
			5.57	4.29887
			5.58	4.30736
			5.59	4.31585
			5.6	4.32434
			5.61	4.33284
			5.62	4.34134
			5.63	4.34983
			5.64	4.35833
			5.65	4.36683
			5.66	4.37534
			5.67	4.38384
			5.68	4.39235
			5.69	4.40085
			5.7	4.40936
			5.71	4.41787
			5.72	4.42638
			5.73	4.4349
			5.74	4.44341
			5.75	4.45193
			5.76	4.46044
			5.77	4.46896
			5.78	4.47748
			5.79	4.48601
			5.8	4.49453
			5.81	4.50305
			5.82	4.51158
			5.83	4.52011
			5.84	4.52864
			5.85	4.53717
			5.86	4.5457
			5.87	4.55423
			5.88	4.56277
			5.89	4.5713
			5.9	4.57984
			5.91	4.58838
			5.92	4.59692
			5.93	4.60547
			5.94	4.61401
			5.95	4.62255
			5.96	4.6311
			5.97	4.63965
			5.98	4.6482
			5.99	4.65675
			6	4.6653
			6.01	4.67386
			6.02	4.68241
			6.03	4.69097
			6.04	4.69953
			6.05	4.70808
			6.06	4.71665
			6.07	4.72521
			6.08	4.73377
			6.09	4.74234
			6.1	4.7509
			6.11	4.75947
			6.12	4.76804
			6.13	4.77661
			6.14	4.78518
			6.15	4.79376
			6.16	4.80233
			6.17	4.81091
			6.18	4.81949
			6.19	4.82806
			6.2	4.83665
			6.21	4.84523
			6.22	4.85381
			6.23	4.86239
			6.24	4.87098
			6.25	4.87957
			6.26	4.88816
			6.27	4.89675
			6.28	4.90534
			6.29	4.91393
			6.3	4.92253
			6.31	4.93112
			6.32	4.93972
			6.33	4.94832
			6.34	4.95692
			6.35	4.96552
			6.36	4.97412
			6.37	4.98272
			6.38	4.99133
			6.39	4.99993
			6.4	5.00854
			6.41	5.01715
			6.42	5.02576
			6.43	5.03437
			6.44	5.04299
			6.45	5.0516
			6.46	5.06022
			6.47	5.06883
			6.48	5.07745
			6.49	5.08607
			6.5	5.09469
			6.51	5.10332
			6.52	5.11194
			6.53	5.12056
			6.54	5.12919
			6.55	5.13782
			6.56	5.14645
			6.57	5.15508
			6.58	5.16371
			6.59	5.17234
			6.6	5.18098
			6.61	5.18961
			6.62	5.19825
			6.63	5.20689
			6.64	5.21553
			6.65	5.22417
			6.66	5.23281
			6.67	5.24145
			6.68	5.2501
			6.69	5.25874
			6.7	5.26739
			6.71	5.27604
			6.72	5.28469
			6.73	5.29334
			6.74	5.30199
			6.75	5.31065
			6.76	5.3193
			6.77	5.32796
			6.78	5.33662
			6.79	5.34528
			6.8	5.35394
			6.81	5.3626
			6.82	5.37126
			6.83	5.37992
			6.84	5.38859
			6.85	5.39726
			6.86	5.40592
			6.87	5.41459
			6.88	5.42326
			6.89	5.43193
			6.9	5.44061
			6.91	5.44928
			6.92	5.45796
			6.93	5.46663
			6.94	5.47531
			6.95	5.48399
			6.96	5.49267
			6.97	5.50135
			6.98	5.51003
			6.99	5.51872
			7	5.5274
			7.01	5.53609
			7.02	5.54478
			7.03	5.55347
			7.04	5.56216
			7.05	5.57085
			7.06	5.57954
			7.07	5.58824
			7.08	5.59693
			7.09	5.60563
			7.1	5.61432
			7.11	5.62302
			7.12	5.63172
			7.13	5.64043
			7.14	5.64913
			7.15	5.65783
			7.16	5.66654
			7.17	5.67524
			7.18	5.68395
			7.19	5.69266
			7.2	5.70137
			7.21	5.71008
			7.22	5.71879
			7.23	5.72751
			7.24	5.73622
			7.25	5.74494
			7.26	5.75365
			7.27	5.76237
			7.28	5.77109
			7.29	5.77981
			7.3	5.78853
			7.31	5.79726
			7.32	5.80598
			7.33	5.81471
			7.34	5.82343
			7.35	5.83216
			7.36	5.84089
			7.37	5.84962
			7.38	5.85835
			7.39	5.86708
			7.4	5.87582
			7.41	5.88455
			7.42	5.89329
			7.43	5.90203
			7.44	5.91076
			7.45	5.9195
			7.46	5.92824
			7.47	5.93699
			7.48	5.94573
			7.49	5.95447
			7.5	5.96322
			7.51	5.97197
			7.52	5.98071
			7.53	5.98946
			7.54	5.99821
			7.55	6.00696
			7.56	6.01572
			7.57	6.02447
			7.58	6.03322
			7.59	6.04198
			7.6	6.05074
			7.61	6.0595
			7.62	6.06826
			7.63	6.07702
			7.64	6.08578
			7.65	6.09454
			7.66	6.1033
			7.67	6.11207
			7.68	6.12084
			7.69	6.1296
			7.7	6.13837
			7.71	6.14714
			7.72	6.15591
			7.73	6.16468
			7.74	6.17346
			7.75	6.18223
			7.76	6.19101
			7.77	6.19978
			7.78	6.20856
			7.79	6.21734
			7.8	6.22612
			7.81	6.2349
			7.82	6.24368
			7.83	6.25247
			7.84	6.26125
			7.85	6.27004
			7.86	6.27882
			7.87	6.28761
			7.88	6.2964
			7.89	6.30519
			7.9	6.31398
			7.91	6.32277
			7.92	6.33156
			7.93	6.34036
			7.94	6.34915
			7.95	6.35795
			7.96	6.36675
			7.97	6.37555
			7.98	6.38435
			7.99	6.39315
			8	6.40195
			8.01	6.41075
			8.02	6.41956
			8.03	6.42836
			8.04	6.43717
			8.05	6.44598
			8.06	6.45479
			8.07	6.4636
			8.08	6.47241
			8.09	6.48122
			8.1	6.49003
			8.11	6.49885
			8.12	6.50766
			8.13	6.51648
			8.14	6.5253
			8.15	6.53411
			8.16	6.54293
			8.17	6.55175
			8.18	6.56058
			8.19	6.5694
			8.2	6.57822
			8.21	6.58705
			8.22	6.59587
			8.23	6.6047
			8.24	6.61353
			8.25	6.62236
			8.26	6.63119
			8.27	6.64002
			8.28	6.64885
			8.29	6.65769
			8.3	6.66652
			8.31	6.67536
			8.32	6.68419
			8.33	6.69303
			8.34	6.70187
			8.35	6.71071
			8.36	6.71955
			8.37	6.72839
			8.38	6.73724
			8.39	6.74608
			8.4	6.75493
			8.41	6.76377
			8.42	6.77262
			8.43	6.78147
			8.44	6.79032
			8.45	6.79917
			8.46	6.80802
			8.47	6.81687
			8.48	6.82573
			8.49	6.83458
			8.5	6.84344
			8.51	6.85229
			8.52	6.86115
			8.53	6.87001
			8.54	6.87887
			8.55	6.88773
			8.56	6.89659
			8.57	6.90545
			8.58	6.91432
			8.59	6.92318
			8.6	6.93205
			8.61	6.94092
			8.62	6.94978
			8.63	6.95865
			8.64	6.96752
			8.65	6.9764
			8.66	6.98527
			8.67	6.99414
			8.68	7.00301
			8.69	7.01189
			8.7	7.02077
			8.71	7.02964
			8.72	7.03852
			8.73	7.0474
			8.74	7.05628
			8.75	7.06516
			8.76	7.07405
			8.77	7.08293
			8.78	7.09181
			8.79	7.1007
			8.8	7.10959
			8.81	7.11847
			8.82	7.12736
			8.83	7.13625
			8.84	7.14514
			8.85	7.15403
			8.86	7.16293
			8.87	7.17182
			8.88	7.18071
			8.89	7.18961
			8.9	7.19851
			8.91	7.2074
			8.92	7.2163
			8.93	7.2252
			8.94	7.2341
			8.95	7.243
			8.96	7.25191
			8.97	7.26081
			8.98	7.26971
			8.99	7.27862
			9	7.28753
			9.01	7.29643
			9.02	7.30534
			9.03	7.31425
			9.04	7.32316
			9.05	7.33207
			9.06	7.34099
			9.07	7.3499
			9.08	7.35881
			9.09	7.36773
			9.1	7.37665
			9.11	7.38556
			9.12	7.39448
			9.13	7.4034
			9.14	7.41232
			9.15	7.42124
			9.16	7.43016
			9.17	7.43909
			9.18	7.44801
			9.19	7.45694
			9.2	7.46586
			9.21	7.47479
			9.22	7.48372
			9.23	7.49265
			9.24	7.50158
			9.25	7.51051
			9.26	7.51944
			9.27	7.52837
			9.28	7.53731
			9.29	7.54624
			9.3	7.55518
			9.31	7.56411
			9.32	7.57305
			9.33	7.58199
			9.34	7.59093
			9.35	7.59987
			9.36	7.60881
			9.37	7.61775
			9.38	7.6267
			9.39	7.63564
			9.4	7.64459
			9.41	7.65353
			9.42	7.66248
			9.43	7.67143
			9.44	7.68038
			9.45	7.68933
			9.46	7.69828
			9.47	7.70723
			9.48	7.71618
			9.49	7.72514
			9.5	7.73409
			9.51	7.74305
			9.52	7.752
			9.53	7.76096
			9.54	7.76992
			9.55	7.77888
			9.56	7.78784
			9.57	7.7968
			9.58	7.80576
			9.59	7.81473
			9.6	7.82369
			9.61	7.83266
			9.62	7.84162
			9.63	7.85059
			9.64	7.85956
			9.65	7.86853
			9.66	7.8775
			9.67	7.88647
			9.68	7.89544
			9.69	7.90441
			9.7	7.91338
			9.71	7.92236
			9.72	7.93133
			9.73	7.94031
			9.74	7.94929
			9.75	7.95827
			9.76	7.96724
			9.77	7.97622
			9.78	7.98521
			9.79	7.99419
			9.8	8.00317
			9.81	8.01215
			9.82	8.02114
			9.83	8.03012
			9.84	8.03911
			9.85	8.0481
			9.86	8.05709
			9.87	8.06607
			9.88	8.07506
			9.89	8.08406
			9.9	8.09305
			9.91	8.10204
			9.92	8.11103
			9.93	8.12003
			9.94	8.12902
			9.95	8.13802
			9.96	8.14702
			9.97	8.15602
			9.98	8.16501
			9.99	8.17401
			10	8.18302
			10.01	8.19202
			10.02	8.20102
			10.03	8.21002
			10.04	8.21903
			10.05	8.22803
			10.06	8.23704
			10.07	8.24605
			10.08	8.25505
			10.09	8.26406
			10.1	8.27307
			10.11	8.28208
			10.12	8.2911
			10.13	8.30011
			10.14	8.30912
			10.15	8.31814
			10.16	8.32715
			10.17	8.33617
			10.18	8.34518
			10.19	8.3542
			10.2	8.36322
			10.21	8.37224
			10.22	8.38126
			10.23	8.39028
			10.24	8.3993
			10.25	8.40833
			10.26	8.41735
			10.27	8.42638
			10.28	8.4354
			10.29	8.44443
			10.3	8.45346
			10.31	8.46248
			10.32	8.47151
			10.33	8.48054
			10.34	8.48957
			10.35	8.49861
			10.36	8.50764
			10.37	8.51667
			10.38	8.52571
			10.39	8.53474
			10.4	8.54378
			10.41	8.55282
			10.42	8.56185
			10.43	8.57089
			10.44	8.57993
			10.45	8.58897
			10.46	8.59802
			10.47	8.60706
			10.48	8.6161
			10.49	8.62514
			10.5	8.63419
			10.51	8.64324
			10.52	8.65228
			10.53	8.66133
			10.54	8.67038
			10.55	8.67943
			10.56	8.68848
			10.57	8.69753
			10.58	8.70658
			10.59	8.71563
			10.6	8.72469
			10.61	8.73374
			10.62	8.7428
			10.63	8.75185
			10.64	8.76091
			10.65	8.76997
			10.66	8.77902
			10.67	8.78808
			10.68	8.79714
			10.69	8.80621
			10.7	8.81527
			10.71	8.82433
			10.72	8.83339
			10.73	8.84246
			10.74	8.85152
			10.75	8.86059
			10.76	8.86966
			10.77	8.87873
			10.78	8.88779
			10.79	8.89686
			10.8	8.90593
			10.81	8.91501
			10.82	8.92408
			10.83	8.93315
			10.84	8.94222
			10.85	8.9513
			10.86	8.96037
			10.87	8.96945
			10.88	8.97853
			10.89	8.98761
			10.9	8.99668
			10.91	9.00576
			10.92	9.01484
			10.93	9.02393
			10.94	9.03301
			10.95	9.04209
			10.96	9.05118
			10.97	9.06026
			10.98	9.06935
			10.99	9.07843
			11	9.08752
			11.01	9.09661
			11.02	9.1057
			11.03	9.11478
			11.04	9.12388
			11.05	9.13297
			11.06	9.14206
			11.07	9.15115
			11.08	9.16025
			11.09	9.16934
			11.1	9.17843
			11.11	9.18753
			11.12	9.19663
			11.13	9.20573
			11.14	9.21482
			11.15	9.22392
			11.16	9.23302
			11.17	9.24213
			11.18	9.25123
			11.19	9.26033
			11.2	9.26943
			11.21	9.27854
			11.22	9.28764
			11.23	9.29675
			11.24	9.30586
			11.25	9.31496
			11.26	9.32407
			11.27	9.33318
			11.28	9.34229
			11.29	9.3514
			11.3	9.36051
			11.31	9.36963
			11.32	9.37874
			11.33	9.38785
			11.34	9.39697
			11.35	9.40608
			11.36	9.4152
			11.37	9.42432
			11.38	9.43343
			11.39	9.44255
			11.4	9.45167
			11.41	9.46079
			11.42	9.46991
			11.43	9.47904
			11.44	9.48816
			11.45	9.49728
			11.46	9.50641
			11.47	9.51553
			11.48	9.52466
			11.49	9.53379
			11.5	9.54291
			11.51	9.55204
			11.52	9.56117
			11.53	9.5703
			11.54	9.57943
			11.55	9.58856
			11.56	9.5977
			11.57	9.60683
			11.58	9.61596
			11.59	9.6251
			11.6	9.63423
			11.61	9.64337
			11.62	9.65251
			11.63	9.66164
			11.64	9.67078
			11.65	9.67992
			11.66	9.68906
			11.67	9.6982
			11.68	9.70735
			11.69	9.71649
			11.7	9.72563
			11.71	9.73478
			11.72	9.74392
			11.73	9.75307
			11.74	9.76221
			11.75	9.77136
			11.76	9.78051
			11.77	9.78966
			11.78	9.79881
			11.79	9.80796
			11.8	9.81711
			11.81	9.82626
			11.82	9.83541
			11.83	9.84457
			11.84	9.85372
			11.85	9.86288
			11.86	9.87203
			11.87	9.88119
			11.88	9.89035
			11.89	9.8995
			11.9	9.90866
			11.91	9.91782
			11.92	9.92698
			11.93	9.93614
			11.94	9.94531
			11.95	9.95447
			11.96	9.96363
			11.97	9.9728
			11.98	9.98196
			11.99	9.99113
			12	10.0003
			12.01	10.0095
			12.02	10.0186
			12.03	10.0278
			12.04	10.037
			12.05	10.0461
			12.06	10.0553
			12.07	10.0645
			12.08	10.0737
			12.09	10.0828
			12.1	10.092
			12.11	10.1012
			12.12	10.1104
			12.13	10.1195
			12.14	10.1287
			12.15	10.1379
			12.16	10.1471
			12.17	10.1562
			12.18	10.1654
			12.19	10.1746
			12.2	10.1838
			12.21	10.193
			12.22	10.2021
			12.23	10.2113
			12.24	10.2205
			12.25	10.2297
			12.26	10.2389
			12.27	10.2481
			12.28	10.2573
			12.29	10.2665
			12.3	10.2756
			12.31	10.2848
			12.32	10.294
			12.33	10.3032
			12.34	10.3124
			12.35	10.3216
			12.36	10.3308
			12.37	10.34
			12.38	10.3492
			12.39	10.3584
			12.4	10.3676
			12.41	10.3768
			12.42	10.386
			12.43	10.3952
			12.44	10.4044
			12.45	10.4136
			12.46	10.4228
			12.47	10.432
			12.48	10.4412
			12.49	10.4504
			12.5	10.4596
			12.51	10.4688
			12.52	10.478
			12.53	10.4872
			12.54	10.4964
			12.55	10.5056
			12.56	10.5148
			12.57	10.524
			12.58	10.5332
			12.59	10.5425
			12.6	10.5517
			12.61	10.5609
			12.62	10.5701
			12.63	10.5793
			12.64	10.5885
			12.65	10.5977
			12.66	10.6069
			12.67	10.6162
			12.68	10.6254
			12.69	10.6346
			12.7	10.6438
			12.71	10.653
			12.72	10.6623
			12.73	10.6715
			12.74	10.6807
			12.75	10.6899
			12.76	10.6991
			12.77	10.7084
			12.78	10.7176
			12.79	10.7268
			12.8	10.7361
			12.81	10.7453
			12.82	10.7545
			12.83	10.7637
			12.84	10.773
			12.85	10.7822
			12.86	10.7914
			12.87	10.8006
			12.88	10.8099
			12.89	10.8191
			12.9	10.8283
			12.91	10.8376
			12.92	10.8468
			12.93	10.856
			12.94	10.8653
			12.95	10.8745
			12.96	10.8838
			12.97	10.893
			12.98	10.9022
			12.99	10.9115
			13	10.9207
			13.01	10.93
			13.02	10.9392
			13.03	10.9484
			13.04	10.9577
			13.05	10.9669
			13.06	10.9762
			13.07	10.9854
			13.08	10.9947
			13.09	11.0039
			13.1	11.0132
			13.11	11.0224
			13.12	11.0317
			13.13	11.0409
			13.14	11.0502
			13.15	11.0594
			13.16	11.0686
			13.17	11.0779
			13.18	11.0872
			13.19	11.0964
			13.2	11.1057
			13.21	11.1149
			13.22	11.1242
			13.23	11.1334
			13.24	11.1427
			13.25	11.1519
			13.26	11.1612
			13.27	11.1705
			13.28	11.1797
			13.29	11.189
			13.3	11.1982
			13.31	11.2075
			13.32	11.2168
			13.33	11.226
			13.34	11.2353
			13.35	11.2446
			13.36	11.2538
			13.37	11.2631
			13.38	11.2724
			13.39	11.2816
			13.4	11.2909
			13.41	11.3002
			13.42	11.3094
			13.43	11.3187
			13.44	11.328
			13.45	11.3372
			13.46	11.3465
			13.47	11.3558
			13.48	11.3651
			13.49	11.3743
			13.5	11.3836
			13.51	11.3929
			13.52	11.4022
			13.53	11.4115
			13.54	11.4207
			13.55	11.43
			13.56	11.4393
			13.57	11.4486
			13.58	11.4579
			13.59	11.4671
			13.6	11.4764
			13.61	11.4857
			13.62	11.495
			13.63	11.5043
			13.64	11.5136
			13.65	11.5228
			13.66	11.5321
			13.67	11.5414
			13.68	11.5507
			13.69	11.56
			13.7	11.5693
			13.71	11.5786
			13.72	11.5878
			13.73	11.5971
			13.74	11.6064
			13.75	11.6157
			13.76	11.625
			13.77	11.6343
			13.78	11.6436
			13.79	11.6529
			13.8	11.6622
			13.81	11.6715
			13.82	11.6808
			13.83	11.6901
			13.84	11.6994
			13.85	11.7087
			13.86	11.718
			13.87	11.7273
			13.88	11.7366
			13.89	11.7459
			13.9	11.7552
			13.91	11.7645
			13.92	11.7738
			13.93	11.7831
			13.94	11.7924
			13.95	11.8017
			13.96	11.811
			13.97	11.8203
			13.98	11.8296
			13.99	11.8389
			14	11.8483
			14.01	11.8576
			14.02	11.8669
			14.03	11.8762
			14.04	11.8855
			14.05	11.8948
			14.06	11.9041
			14.07	11.9134
			14.08	11.9228
			14.09	11.9321
			14.1	11.9414
			14.11	11.9507
			14.12	11.96
			14.13	11.9693
			14.14	11.9787
			14.15	11.988
			14.16	11.9973
			14.17	12.0066
			14.18	12.0159
			14.19	12.0252
			14.2	12.0346
			14.21	12.0439
			14.22	12.0532
			14.23	12.0625
			14.24	12.0719
			14.25	12.0812
			14.26	12.0905
			14.27	12.0998
			14.28	12.1092
			14.29	12.1185
			14.3	12.1278
			14.31	12.1372
			14.32	12.1465
			14.33	12.1558
			14.34	12.1652
			14.35	12.1745
			14.36	12.1838
			14.37	12.1931
			14.38	12.2025
			14.39	12.2118
			14.4	12.2211
			14.41	12.2305
			14.42	12.2398
			14.43	12.2492
			14.44	12.2585
			14.45	12.2678
			14.46	12.2772
			14.47	12.2865
			14.48	12.2959
			14.49	12.3052
			14.5	12.3145
			14.51	12.3239
			14.52	12.3332
			14.53	12.3426
			14.54	12.3519
			14.55	12.3613
			14.56	12.3706
			14.57	12.3799
			14.58	12.3893
			14.59	12.3986
			14.6	12.408
			14.61	12.4173
			14.62	12.4267
			14.63	12.436
			14.64	12.4454
			14.65	12.4547
			14.66	12.4641
			14.67	12.4734
			14.68	12.4828
			14.69	12.4922
			14.7	12.5015
			14.71	12.5109
			14.72	12.5202
			14.73	12.5296
			14.74	12.5389
			14.75	12.5483
			14.76	12.5577
			14.77	12.567
			14.78	12.5764
			14.79	12.5857
			14.8	12.5951
			14.81	12.6044
			14.82	12.6138
			14.83	12.6232
			14.84	12.6325
			14.85	12.6419
			14.86	12.6513
			14.87	12.6606
			14.88	12.67
			14.89	12.6794
			14.9	12.6887
			14.91	12.6981
			14.92	12.7075
			14.93	12.7168
			14.94	12.7262
			14.95	12.7356
			14.96	12.7449
			14.97	12.7543
			14.98	12.7637
			14.99	12.7731
			15	12.7824
			15.01	12.7918
			15.02	12.8012
			15.03	12.8106
			15.04	12.8199
			15.05	12.8293
			15.06	12.8387
			15.07	12.8481
			15.08	12.8575
			15.09	12.8668
			15.1	12.8762
			15.11	12.8856
			15.12	12.895
			15.13	12.9044
			15.14	12.9137
			15.15	12.9231
			15.16	12.9325
			15.17	12.9419
			15.18	12.9513
			15.19	12.9606
			15.2	12.97
			15.21	12.9794
			15.22	12.9888
			15.23	12.9982
			15.24	13.0076
			15.25	13.017
			15.26	13.0264
			15.27	13.0358
			15.28	13.0451
			15.29	13.0545
			15.3	13.0639
			15.31	13.0733
			15.32	13.0827
			15.33	13.0921
			15.34	13.1015
			15.35	13.1109
			15.36	13.1203
			15.37	13.1297
			15.38	13.1391
			15.39	13.1485
			15.4	13.1579
			15.41	13.1673
			15.42	13.1767
			15.43	13.1861
			15.44	13.1955
			15.45	13.2049
			15.46	13.2143
			15.47	13.2237
			15.48	13.2331
			15.49	13.2425
			15.5	13.2519
			15.51	13.2613
			15.52	13.2707
			15.53	13.2801
			15.54	13.2895
			15.55	13.2989
			15.56	13.3083
			15.57	13.3178
			15.58	13.3272
			15.59	13.3366
			15.6	13.346
			15.61	13.3554
			15.62	13.3648
			15.63	13.3742
			15.64	13.3836
			15.65	13.393
			15.66	13.4024
			15.67	13.4119
			15.68	13.4213
			15.69	13.4307
			15.7	13.4401
			15.71	13.4495
			15.72	13.4589
			15.73	13.4684
			15.74	13.4778
			15.75	13.4872
			15.76	13.4966
			15.77	13.5061
			15.78	13.5155
			15.79	13.5249
			15.8	13.5343
			15.81	13.5437
			15.82	13.5532
			15.83	13.5626
			15.84	13.572
			15.85	13.5814
			15.86	13.5909
			15.87	13.6003
			15.88	13.6097
			15.89	13.6191
			15.9	13.6286
			15.91	13.638
			15.92	13.6474
			15.93	13.6569
			15.94	13.6663
			15.95	13.6757
			15.96	13.6852
			15.97	13.6946
			15.98	13.704
			15.99	13.7134
			16	13.7229
			16.01	13.7323
			16.02	13.7417
			16.03	13.7512
			16.04	13.7606
			16.05	13.7701
			16.06	13.7795
			16.07	13.7889
			16.08	13.7984
			16.09	13.8078
			16.1	13.8173
			16.11	13.8267
			16.12	13.8361
			16.13	13.8456
			16.14	13.855
			16.15	13.8645
			16.16	13.8739
			16.17	13.8834
			16.18	13.8928
			16.19	13.9022
			16.2	13.9117
			16.21	13.9211
			16.22	13.9306
			16.23	13.94
			16.24	13.9495
			16.25	13.9589
			16.26	13.9684
			16.27	13.9778
			16.28	13.9873
			16.29	13.9967
			16.3	14.0062
			16.31	14.0156
			16.32	14.0251
			16.33	14.0345
			16.34	14.044
			16.35	14.0534
			16.36	14.0629
			16.37	14.0724
			16.38	14.0818
			16.39	14.0913
			16.4	14.1007
			16.41	14.1102
			16.42	14.1197
			16.43	14.1291
			16.44	14.1386
			16.45	14.148
			16.46	14.1575
			16.47	14.1669
			16.48	14.1764
			16.49	14.1859
			16.5	14.1953
			16.51	14.2048
			16.52	14.2143
			16.53	14.2237
			16.54	14.2332
			16.55	14.2427
			16.56	14.2521
			16.57	14.2616
			16.58	14.2711
			16.59	14.2805
			16.6	14.29
			16.61	14.2995
			16.62	14.3089
			16.63	14.3184
			16.64	14.3279
			16.65	14.3374
			16.66	14.3468
			16.67	14.3563
			16.68	14.3658
			16.69	14.3752
			16.7	14.3847
			16.71	14.3942
			16.72	14.4037
			16.73	14.4131
			16.74	14.4226
			16.75	14.4321
			16.76	14.4416
			16.77	14.4511
			16.78	14.4605
			16.79	14.47
			16.8	14.4795
			16.81	14.489
			16.82	14.4985
			16.83	14.5079
			16.84	14.5174
			16.85	14.5269
			16.86	14.5364
			16.87	14.5459
			16.88	14.5554
			16.89	14.5648
			16.9	14.5743
			16.91	14.5838
			16.92	14.5933
			16.93	14.6028
			16.94	14.6123
			16.95	14.6218
			16.96	14.6313
			16.97	14.6408
			16.98	14.6502
			16.99	14.6597
			17	14.6692
			17.01	14.6787
			17.02	14.6882
			17.03	14.6977
			17.04	14.7072
			17.05	14.7167
			17.06	14.7262
			17.07	14.7357
			17.08	14.7452
			17.09	14.7547
			17.1	14.7642
			17.11	14.7737
			17.12	14.7832
			17.13	14.7927
			17.14	14.8022
			17.15	14.8117
			17.16	14.8212
			17.17	14.8307
			17.18	14.8402
			17.19	14.8497
			17.2	14.8592
			17.21	14.8687
			17.22	14.8782
			17.23	14.8877
			17.24	14.8972
			17.25	14.9067
			17.26	14.9162
			17.27	14.9257
			17.28	14.9352
			17.29	14.9447
			17.3	14.9542
			17.31	14.9637
			17.32	14.9733
			17.33	14.9828
			17.34	14.9923
			17.35	15.0018
			17.36	15.0113
			17.37	15.0208
			17.38	15.0303
			17.39	15.0398
			17.4	15.0493
			17.41	15.0589
			17.42	15.0684
			17.43	15.0779
			17.44	15.0874
			17.45	15.0969
			17.46	15.1064
			17.47	15.1159
			17.48	15.1255
			17.49	15.135
			17.5	15.1445
			17.51	15.154
			17.52	15.1636
			17.53	15.1731
			17.54	15.1826
			17.55	15.1921
			17.56	15.2016
			17.57	15.2112
			17.58	15.2207
			17.59	15.2302
			17.6	15.2397
			17.61	15.2493
			17.62	15.2588
			17.63	15.2683
			17.64	15.2778
			17.65	15.2874
			17.66	15.2969
			17.67	15.3064
			17.68	15.316
			17.69	15.3255
			17.7	15.335
			17.71	15.3445
			17.72	15.3541
			17.73	15.3636
			17.74	15.3731
			17.75	15.3827
			17.76	15.3922
			17.77	15.4017
			17.78	15.4113
			17.79	15.4208
			17.8	15.4303
			17.81	15.4399
			17.82	15.4494
			17.83	15.4589
			17.84	15.4685
			17.85	15.478
			17.86	15.4876
			17.87	15.4971
			17.88	15.5066
			17.89	15.5162
			17.9	15.5257
			17.91	15.5353
			17.92	15.5448
			17.93	15.5543
			17.94	15.5639
			17.95	15.5734
			17.96	15.583
			17.97	15.5925
			17.98	15.6021
			17.99	15.6116
			18	15.6212
			18.01	15.6307
			18.02	15.6402
			18.03	15.6498
			18.04	15.6593
			18.05	15.6689
			18.06	15.6784
			18.07	15.688
			18.08	15.6975
			18.09	15.7071
			18.1	15.7166
			18.11	15.7262
			18.12	15.7357
			18.13	15.7453
			18.14	15.7548
			18.15	15.7644
			18.16	15.774
			18.17	15.7835
			18.18	15.7931
			18.19	15.8026
			18.2	15.8122
			18.21	15.8217
			18.22	15.8313
			18.23	15.8409
			18.24	15.8504
			18.25	15.86
			18.26	15.8695
			18.27	15.8791
			18.28	15.8887
			18.29	15.8982
			18.3	15.9078
			18.31	15.9173
			18.32	15.9269
			18.33	15.9365
			18.34	15.946
			18.35	15.9556
			18.36	15.9652
			18.37	15.9747
			18.38	15.9843
			18.39	15.9939
			18.4	16.0034
			18.41	16.013
			18.42	16.0226
			18.43	16.0321
			18.44	16.0417
			18.45	16.0513
			18.46	16.0608
			18.47	16.0704
			18.48	16.08
			18.49	16.0895
			18.5	16.0991
			18.51	16.1087
			18.52	16.1183
			18.53	16.1278
			18.54	16.1374
			18.55	16.147
			18.56	16.1566
			18.57	16.1661
			18.58	16.1757
			18.59	16.1853
			18.6	16.1949
			18.61	16.2045
			18.62	16.214
			18.63	16.2236
			18.64	16.2332
			18.65	16.2428
			18.66	16.2523
			18.67	16.2619
			18.68	16.2715
			18.69	16.2811
			18.7	16.2907
			18.71	16.3003
			18.72	16.3098
			18.73	16.3194
			18.74	16.329
			18.75	16.3386
			18.76	16.3482
			18.77	16.3578
			18.78	16.3674
			18.79	16.3769
			18.8	16.3865
			18.81	16.3961
			18.82	16.4057
			18.83	16.4153
			18.84	16.4249
			18.85	16.4345
			18.86	16.4441
			18.87	16.4537
			18.88	16.4632
			18.89	16.4728
			18.9	16.4824
			18.91	16.492
			18.92	16.5016
			18.93	16.5112
			18.94	16.5208
			18.95	16.5304
			18.96	16.54
			18.97	16.5496
			18.98	16.5592
			18.99	16.5688
			19	16.5784
			19.01	16.588
			19.02	16.5976
			19.03	16.6072
			19.04	16.6168
			19.05	16.6264
			19.06	16.636
			19.07	16.6456
			19.08	16.6552
			19.09	16.6648
			19.1	16.6744
			19.11	16.684
			19.12	16.6936
			19.13	16.7032
			19.14	16.7128
			19.15	16.7224
			19.16	16.732
			19.17	16.7416
			19.18	16.7512
			19.19	16.7608
			19.2	16.7705
			19.21	16.7801
			19.22	16.7897
			19.23	16.7993
			19.24	16.8089
			19.25	16.8185
			19.26	16.8281
			19.27	16.8377
			19.28	16.8473
			19.29	16.8569
			19.3	16.8666
			19.31	16.8762
			19.32	16.8858
			19.33	16.8954
			19.34	16.905
			19.35	16.9146
			19.36	16.9242
			19.37	16.9339
			19.38	16.9435
			19.39	16.9531
			19.4	16.9627
			19.41	16.9723
			19.42	16.982
			19.43	16.9916
			19.44	17.0012
			19.45	17.0108
			19.46	17.0204
			19.47	17.03
			19.48	17.0397
			19.49	17.0493
			19.5	17.0589
			19.51	17.0685
			19.52	17.0782
			19.53	17.0878
			19.54	17.0974
			19.55	17.107
			19.56	17.1167
			19.57	17.1263
			19.58	17.1359
			19.59	17.1455
			19.6	17.1552
			19.61	17.1648
			19.62	17.1744
			19.63	17.1841
			19.64	17.1937
			19.65	17.2033
			19.66	17.2129
			19.67	17.2226
			19.68	17.2322
			19.69	17.2418
			19.7	17.2515
			19.71	17.2611
			19.72	17.2707
			19.73	17.2804
			19.74	17.29
			19.75	17.2996
			19.76	17.3093
			19.77	17.3189
			19.78	17.3285
			19.79	17.3382
			19.8	17.3478
			19.81	17.3575
			19.82	17.3671
			19.83	17.3767
			19.84	17.3864
			19.85	17.396
			19.86	17.4057
			19.87	17.4153
			19.88	17.4249
			19.89	17.4346
			19.9	17.4442
			19.91	17.4539
			19.92	17.4635
			19.93	17.4732
			19.94	17.4828
			19.95	17.4925
			19.96	17.5021
[truncated: 298,006+ more rows]

## Sheet: F1d
Note:	The units for x and y axes are driving voltages of the scanning galvo.
	A rough conversion is: Distance(μm)=197*Voltage(V), but the factor may fluctuate due to little changes in the optical path.
	The scale bars in the photocurrent mappings are calibrated by comparing with optical pictures.
xVoltage	yVoltage	photocurrent
V	V	nA
0.1	0.12	-0.128914
0.0931034	0.12	-0.205531
0.0862069	0.12	-0.225335
0.0793103	0.12	-0.211583
0.0724138	0.12	-0.256343
0.0655172	0.12	-0.256908
0.0586207	0.12	-0.274306
0.0517241	0.12	-0.31535
0.0448276	0.12	-0.284754
0.037931	0.12	-0.307638
0.0310345	0.12	-0.36517
0.0241379	0.12	-0.331338
0.0172414	0.12	-0.341626
0.0103448	0.12	-0.3489
0.00344828	0.12	-0.312883
-0.00344827	0.12	-0.323896
-0.0103448	0.12	-0.321521
-0.0172414	0.12	-0.345452
-0.0241379	0.12	-0.28445
-0.0310345	0.12	-0.314646
-0.037931	0.12	-0.13
-0.0448276	0.12	-0.184156
-0.0517241	0.12	-0.278452
-0.0586207	0.12	-0.229512
-0.0655172	0.12	-0.212225
-0.0724138	0.12	-0.195249
-0.0793103	0.12	-0.163017
-0.0862069	0.12	-0.091823
-0.0931034	0.12	-0.0981397
-0.1	0.12	0.00154803
-0.1	0.113143	-0.0647218
-0.0931034	0.113143	-0.0503606
-0.0862069	0.113143	-0.120976
-0.0793103	0.113143	-0.0995195
-0.0724138	0.113143	-0.191129
-0.0655172	0.113143	-0.238728
-0.0586207	0.113143	-0.238291
-0.0517241	0.113143	-0.257315
-0.0448276	0.113143	-0.305815
-0.037931	0.113143	-0.31517
-0.0310345	0.113143	-0.348288
-0.0241379	0.113143	-0.336393
-0.0172414	0.113143	-0.3598
-0.0103448	0.113143	-0.365838
-0.00344828	0.113143	-0.332137
0.00344827	0.113143	-0.362419
0.0103448	0.113143	-0.383481
0.0172414	0.113143	-0.361195
0.0241379	0.113143	-0.39988
0.0310345	0.113143	-0.409842
0.037931	0.113143	-0.354056
0.0448276	0.113143	-0.33324
0.0517241	0.113143	-0.334872
0.0586207	0.113143	-0.31449
0.0655172	0.113143	-0.271335
0.0724138	0.113143	-0.305908
0.0793103	0.113143	-0.258662
0.0862069	0.113143	-0.270518
0.0931034	0.113143	-0.254158
0.1	0.113143	-0.217705
0.1	0.106286	-0.229193
0.0931034	0.106286	-0.27802
0.0862069	0.106286	-0.270838
0.0793103	0.106286	-0.267767
0.0724138	0.106286	-0.320448
0.0655172	0.106286	-0.335044
0.0586207	0.106286	-0.358222
0.0517241	0.106286	-0.381988
0.0448276	0.106286	-0.382472
0.037931	0.106286	-0.403157
0.0310345	0.106286	-0.427582
0.0241379	0.106286	-0.451011
0.0172414	0.106286	-0.445523
0.0103448	0.106286	-0.392935
0.00344828	0.106286	-0.407654
-0.00344827	0.106286	-0.380745
-0.0103448	0.106286	-0.349236
-0.0172414	0.106286	-0.315265
-0.0241379	0.106286	-0.326876
-0.0310345	0.106286	-0.295146
-0.037931	0.106286	-0.346174
-0.0448276	0.106286	-0.334103
-0.0517241	0.106286	-0.302092
-0.0586207	0.106286	-0.293176
-0.0655172	0.106286	-0.259386
-0.0724138	0.106286	-0.210883
-0.0793103	0.106286	-0.125172
-0.0862069	0.106286	-0.107434
-0.0931034	0.106286	-0.0545839
-0.1	0.106286	0.0140478
-0.1	0.0994286	-0.00898785
-0.0931034	0.0994286	-0.044387
-0.0862069	0.0994286	-0.108143
-0.0793103	0.0994286	-0.148801
-0.0724138	0.0994286	-0.190113
-0.0655172	0.0994286	-0.251315
-0.0586207	0.0994286	-0.256195
-0.0517241	0.0994286	-0.345766
-0.0448276	0.0994286	-0.319073
-0.037931	0.0994286	-0.363808
-0.0310345	0.0994286	-0.310896
-0.0241379	0.0994286	-0.222268
-0.0172414	0.0994286	-0.223385
-0.0103448	0.0994286	-0.224733
-0.00344828	0.0994286	-0.24983
0.00344827	0.0994286	-0.272202
0.0103448	0.0994286	-0.332244
0.0172414	0.0994286	-0.394602
0.0241379	0.0994286	-0.384058
0.0310345	0.0994286	-0.38135
0.037931	0.0994286	-0.376122
0.0448276	0.0994286	-0.38389
0.0517241	0.0994286	-0.339249
0.0586207	0.0994286	-0.347257
0.0655172	0.0994286	-0.317782
0.0724138	0.0994286	-0.324919
0.0793103	0.0994286	-0.261668
0.0862069	0.0994286	-0.273343
0.0931034	0.0994286	-0.264993
0.1	0.0994286	-0.227138
0.1	0.0925715	-0.234021
0.0931034	0.0925715	-0.286175
0.0862069	0.0925715	-0.314507
0.0793103	0.0925715	-0.327734
0.0724138	0.0925715	-0.378911
0.0655172	0.0925715	-0.352971
0.0586207	0.0925715	-0.398881
0.0517241	0.0925715	-0.38951
0.0448276	0.0925715	-0.435626
0.037931	0.0925715	-0.445608
0.0310345	0.0925715	-0.473728
0.0241379	0.0925715	-0.486137
0.0172414	0.0925715	-0.435891
0.0103448	0.0925715	-0.324586
0.00344828	0.0925715	-0.266707
-0.00344827	0.0925715	-0.162904
-0.0103448	0.0925715	0.0542481
-0.0172414	0.0925715	0.35348
-0.0241379	0.0925715	0.344775
-0.0310345	0.0925715	-0.0123532
-0.037931	0.0925715	-0.290778
-0.0448276	0.0925715	-0.284337
-0.0517241	0.0925715	-0.2713
-0.0586207	0.0925715	-0.339596
-0.0655172	0.0925715	-0.228625
-0.0724138	0.0925715	-0.175014
-0.0793103	0.0925715	-0.11472
-0.0862069	0.0925715	-0.0411001
-0.0931034	0.0925715	-0.0201287
-0.1	0.0925715	0.0217564
-0.1	0.0857143	0.0557702
-0.0931034	0.0857143	0.0200516
-0.0862069	0.0857143	-0.0519708
-0.0793103	0.0857143	-0.130433
-0.0724138	0.0857143	-0.150011
-0.0655172	0.0857143	-0.235601
-0.0586207	0.0857143	-0.328483
-0.0517241	0.0857143	-0.332811
-0.0448276	0.0857143	-0.367598
-0.037931	0.0857143	-0.233429
-0.0310345	0.0857143	0.055705
-0.0241379	0.0857143	0.444986
-0.0172414	0.0857143	0.519416
-0.0103448	0.0857143	0.511902
-0.00344828	0.0857143	0.385207
0.00344827	0.0857143	0.150251
0.0103448	0.0857143	-0.0902596
0.0172414	0.0857143	-0.245684
0.0241379	0.0857143	-0.310536
0.0310345	0.0857143	-0.376371
0.037931	0.0857143	-0.386408
0.0448276	0.0857143	-0.419752
0.0517241	0.0857143	-0.399431
0.0586207	0.0857143	-0.353211
0.0655172	0.0857143	-0.362077
0.0724138	0.0857143	-0.359231
0.0793103	0.0857143	-0.325444
0.0862069	0.0857143	-0.294461
0.0931034	0.0857143	-0.300523
0.1	0.0857143	-0.237426
0.1	0.0788572	-0.279833
0.0931034	0.0788572	-0.303705
0.0862069	0.0788572	-0.31533
0.0793103	0.0788572	-0.342192
0.0724138	0.0788572	-0.388733
0.0655172	0.0788572	-0.375093
0.0586207	0.0788572	-0.423162
0.0517241	0.0788572	-0.451958
0.0448276	0.0788572	-0.435749
0.037931	0.0788572	-0.393119
0.0310345	0.0788572	-0.315335
0.0241379	0.0788572	-0.135249
0.0172414	0.0788572	0.213275
0.0103448	0.0788572	0.461715
0.00344828	0.0788572	0.613813
-0.00344827	0.0788572	0.648093
-0.0103448	0.0788572	0.637669
-0.0172414	0.0788572	0.641331
-0.0241379	0.0788572	0.571512
-0.0310345	0.0788572	0.312891
-0.037931	0.0788572	-0.12403
-0.0448276	0.0788572	-0.323921
-0.0517241	0.0788572	-0.323349
-0.0586207	0.0788572	-0.362538
-0.0655172	0.0788572	-0.255677
-0.0724138	0.0788572	-0.213284
-0.0793103	0.0788572	-0.0960597
-0.0862069	0.0788572	-0.037366
-0.0931034	0.0788572	0.0255543
-0.1	0.0788572	0.0716691
-0.1	0.072	0.147871
-0.0931034	0.072	0.0804157
-0.0862069	0.072	-0.0243447
-0.0793103	0.072	-0.117502
-0.0724138	0.072	-0.165069
-0.0655172	0.072	-0.262164
-0.0586207	0.072	-0.341097
-0.0517241	0.072	-0.363219
-0.0448276	0.072	-0.295358
-0.037931	0.072	-0.00248083
-0.0310345	0.072	0.573596
-0.0241379	0.072	0.823997
-0.0172414	0.072	0.75324
-0.0103448	0.072	0.751241
-0.00344828	0.072	0.673878
0.00344827	0.072	0.697005
0.0103448	0.072	0.622593
0.0172414	0.072	0.526995
0.0241379	0.072	0.595991
0.0310345	0.072	0.324429
0.037931	0.072	-0.103243
0.0448276	0.072	-0.325249
0.0517241	0.072	-0.411672
0.0586207	0.072	-0.376976
0.0655172	0.072	-0.39904
0.0724138	0.072	-0.380883
0.0793103	0.072	-0.379428
0.0862069	0.072	-0.37696
0.0931034	0.072	-0.320644
0.1	0.072	-0.317338
0.1	0.0651429	-0.28817
0.0931034	0.0651429	-0.307345
0.0862069	0.0651429	-0.361516
0.0793103	0.0651429	-0.379331
0.0724138	0.0651429	-0.437416
0.0655172	0.0651429	-0.406207
0.0586207	0.0651429	-0.323592
0.0517241	0.0651429	-0.120649
0.0448276	0.0651429	0.130867
0.037931	0.0651429	0.622976
0.0310345	0.0651429	0.803743
0.0241379	0.0651429	0.675306
0.0172414	0.0651429	0.675966
0.0103448	0.0651429	0.714467
0.00344828	0.0651429	0.843057
-0.00344827	0.0651429	0.894376
-0.0103448	0.0651429	0.957193
-0.0172414	0.0651429	1.07088
-0.0241379	0.0651429	1.05196
-0.0310345	0.0651429	0.944563
-0.037931	0.0651429	0.241669
-0.0448276	0.0651429	-0.222177
-0.0517241	0.0651429	-0.290648
-0.0586207	0.0651429	-0.310167
-0.0655172	0.0651429	-0.235985
-0.0724138	0.0651429	-0.151377
-0.0793103	0.0651429	-0.0665615
-0.0862069	0.0651429	-0.0274892
-0.0931034	0.0651429	0.0968487
-0.1	0.0651429	0.150689
-0.1	0.0582857	0.247839
-0.0931034	0.0582857	0.156074
-0.0862069	0.0582857	0.15235
-0.0793103	0.0582857	-0.0232425
-0.0724138	0.0582857	-0.10146
-0.0655172	0.0582857	-0.161497
-0.0586207	0.0582857	-0.222521
-0.0517241	0.0582857	-0.269147
-0.0448276	0.0582857	-0.23298
-0.037931	0.0582857	0.505534
-0.0310345	0.0582857	1.52297
-0.0241379	0.0582857	1.632
-0.0172414	0.0582857	1.41742
-0.0103448	0.0582857	1.30626
-0.00344828	0.0582857	1.20584
0.00344827	0.0582857	1.18239
0.0103448	0.0582857	1.02493
0.0172414	0.0582857	0.938776
0.0241379	0.0582857	0.904066
0.0310345	0.0582857	0.876116
0.037931	0.0582857	0.983492
0.0448276	0.0582857	0.63846
0.0517241	0.0582857	0.33634
0.0586207	0.0582857	0.154851
0.0655172	0.0582857	-0.0578414
0.0724138	0.0582857	-0.170268
0.0793103	0.0582857	-0.290798
0.0862069	0.0582857	-0.356701
0.0931034	0.0582857	-0.315897
0.1	0.0582857	-0.275898
0.1	0.0514286	-0.243233
0.0931034	0.0514286	-0.197537
0.0862069	0.0514286	-0.189631
0.0793103	0.0514286	0.0107026
0.0724138	0.0514286	0.108606
0.0655172	0.0514286	0.179116
0.0586207	0.0514286	0.328034
0.0517241	0.0514286	0.489525
0.0448276	0.0514286	0.869298
0.037931	0.0514286	0.950261
0.0310345	0.0514286	0.966642
0.0241379	0.0514286	1.09268
0.0172414	0.0514286	1.22595
0.0103448	0.0514286	1.47892
0.00344828	0.0514286	1.76128
-0.00344827	0.0514286	1.8486
-0.0103448	0.0514286	1.68851
-0.0172414	0.0514286	1.21949
-0.0241379	0.0514286	2.3859
-0.0310345	0.0514286	3.79806
-0.037931	0.0514286	2.06459
-0.0448276	0.0514286	0.283339
-0.0517241	0.0514286	0.333845
-0.0586207	0.0514286	-0.0207166
-0.0655172	0.0514286	-0.0457388
-0.0724138	0.0514286	0.0733964
-0.0793103	0.0514286	0.146129
-0.0862069	0.0514286	0.199981
-0.0931034	0.0514286	0.257545
-0.1	0.0514286	0.335859
-0.1	0.0445714	0.381761
-0.0931034	0.0445714	0.360792
-0.0862069	0.0445714	0.274018
-0.0793103	0.0445714	0.20729
-0.0724138	0.0445714	0.185992
-0.0655172	0.0445714	0.106003
-0.0586207	0.0445714	0.296085
-0.0517241	0.0445714	2.02921
-0.0448276	0.0445714	10.1066
-0.037931	0.0445714	22.7132
-0.0310345	0.0445714	14.3502
-0.0241379	0.0445714	2.78431
-0.0172414	0.0445714	3.56836
-0.0103448	0.0445714	5.29652
-0.00344828	0.0445714	4.86367
0.00344827	0.0445714	3.71984
0.0103448	0.0445714	2.68437
0.0172414	0.0445714	2.31736
0.0241379	0.0445714	1.99777
0.0310345	0.0445714	1.45982
0.037931	0.0445714	1.2376
0.0448276	0.0445714	1.14008
0.0517241	0.0445714	1.00863
0.0586207	0.0445714	0.655404
0.0655172	0.0445714	0.364179
0.0724138	0.0445714	0.265099
0.0793103	0.0445714	0.17598
0.0862069	0.0445714	0.0916992
0.0931034	0.0445714	0.0483173
0.1	0.0445714	0.0181116
0.1	0.0377143	0.0856245
0.0931034	0.0377143	0.0535597
0.0862069	0.0377143	0.14159
0.0793103	0.0377143	0.18599
0.0724138	0.0377143	0.314784
0.0655172	0.0377143	0.460755
0.0586207	0.0377143	0.70537
0.0517241	0.0377143	0.91374
0.0448276	0.0377143	1.09106
0.037931	0.0377143	1.4907
0.0310345	0.0377143	1.85112
0.0241379	0.0377143	3.1592
0.0172414	0.0377143	4.90158
0.0103448	0.0377143	6.48441
0.00344828	0.0377143	8.64997
-0.00344827	0.0377143	11.1327
-0.0103448	0.0377143	13.441
-0.0172414	0.0377143	24.5786
-0.0241379	0.0377143	40.7273
-0.0310345	0.0377143	51.8685
-0.037931	0.0377143	50.7502
-0.0448276	0.0377143	22.9689
-0.0517241	0.0377143	5.14279
-0.0586207	0.0377143	0.984572
-0.0655172	0.0377143	0.35729
-0.0724138	0.0377143	0.372014
-0.0793103	0.0377143	0.376214
-0.0862069	0.0377143	0.407885
-0.0931034	0.0377143	0.460807
-0.1	0.0377143	0.500997
-0.1	0.0308572	0.56433
-0.0931034	0.0308572	0.547202
-0.0862069	0.0308572	0.522565
-0.0793103	0.0308572	0.461335
-0.0724138	0.0308572	0.395483
-0.0655172	0.0308572	0.570797
-0.0586207	0.0308572	1.60553
-0.0517241	0.0308572	7.67205
-0.0448276	0.0308572	29.9848
-0.037931	0.0308572	57.1685
-0.0310345	0.0308572	62.0672
-0.0241379	0.0308572	63.5805
-0.0172414	0.0308572	62.5151
-0.0103448	0.0308572	58.6895
-0.00344828	0.0308572	53.8746
0.00344827	0.0308572	42.3952
0.0103448	0.0308572	28.0377
0.0172414	0.0308572	16.1479
0.0241379	0.0308572	10.6428
0.0310345	0.0308572	7.01721
0.037931	0.0308572	4.41041
0.0448276	0.0308572	1.73664
0.0517241	0.0308572	1.31618
0.0586207	0.0308572	1.43288
0.0655172	0.0308572	1.03722
0.0724138	0.0308572	0.562448
0.0793103	0.0308572	0.224259
0.0862069	0.0308572	0.143195
0.0931034	0.0308572	0.111324
0.1	0.0308572	0.122732
0.1	0.024	0.12123
0.0931034	0.024	0.0912732
0.0862069	0.024	0.14773
0.0793103	0.024	0.17656
0.0724138	0.024	0.400002
0.0655172	0.024	2.46395
0.0586207	0.024	5.28832
0.0517241	0.024	6.27365
0.0448276	0.024	4.32521
0.037931	0.024	7.27561
0.0310345	0.024	20.703
0.0241379	0.024	40.1474
0.0172414	0.024	52.7049
0.0103448	0.024	60.1723
0.00344828	0.024	62.4024
-0.00344827	0.024	65.9821
-0.0103448	0.024	68.2986
-0.0172414	0.024	69.7451
-0.0241379	0.024	71.0459
-0.0310345	0.024	69.1649
-0.037931	0.024	65.6178
-0.0448276	0.024	45.5128
-0.0517241	0.024	13.5349
-0.0586207	0.024	3.24365
-0.0655172	0.024	0.862283
-0.0724138	0.024	0.612113
-0.0793103	0.024	0.588723
-0.0862069	0.024	0.650757
-0.0931034	0.024	0.655633
-0.1	0.024	0.67065
-0.1	0.0171429	0.740651
-0.0931034	0.0171429	0.707669
-0.0862069	0.0171429	0.702605
-0.0793103	0.0171429	0.674698
-0.0724138	0.0171429	0.730734
-0.0655172	0.0171429	1.10409
-0.0586207	0.0171429	4.72793
-0.0517241	0.0171429	19.4672
-0.0448276	0.0171429	51.5321
-0.037931	0.0171429	64.3077
-0.0310345	0.0171429	67.7039
-0.0241379	0.0171429	69.4061
-0.0172414	0.0171429	69.6211
-0.0103448	0.0171429	70.6383
-0.00344828	0.0171429	69.2265
0.00344827	0.0171429	69.5975
0.0103448	0.0171429	69.94
0.0172414	0.0171429	68.5367
0.0241379	0.0171429	68.1911
0.0310345	0.0171429	63.0522
0.037931	0.0171429	52.8516
0.0448276	0.0171429	30.0806
0.0517241	0.0171429	36.8355
0.0586207	0.0171429	40.3338
0.0655172	0.0171429	5.8891
0.0724138	0.0171429	1.09102
0.0793103	0.0171429	0.197358
0.0862069	0.0171429	0.137239
0.0931034	0.0171429	0.141201
0.1	0.0171429	0.11152
0.1	0.0102857	0.105781
0.0931034	0.0102857	0.117964
0.0862069	0.0102857	0.0771909
0.0793103	0.0102857	0.0754625
0.0724138	0.0102857	0.455878
0.0655172	0.0102857	6.68103
0.0586207	0.0102857	31.9681
0.0517241	0.0102857	51.9305
0.0448276	0.0102857	57.1637
0.037931	0.0102857	61.9961
0.0310345	0.0102857	67.44
0.0241379	0.0102857	68.7316
0.0172414	0.0102857	70.2654
0.0103448	0.0102857	70.6454
0.00344828	0.0102857	70.5304
-0.00344827	0.0102857	71.9535
-0.0103448	0.0102857	72.6757
-0.0172414	0.0102857	72.7343
-0.0241379	0.0102857	74.4014
-0.0310345	0.0102857	72.8246
-0.037931	0.0102857	71.6247
-0.0448276	0.0102857	63.1728
-0.0517241	0.0102857	31.4016
-0.0586207	0.0102857	7.89921
-0.0655172	0.0102857	1.92392
-0.0724138	0.0102857	0.933321
-0.0793103	0.0102857	0.795912
-0.0862069	0.0102857	0.81345
-0.0931034	0.0102857	0.800993
-0.1	0.0102857	0.801031
-0.1	0.00342858	0.85205
-0.0931034	0.00342858	0.810104
-0.0862069	0.00342858	0.870919
-0.0793103	0.00342858	0.898989
-0.0724138	0.00342858	1.15783
-0.0655172	0.00342858	2.86034
-0.0586207	0.00342858	11.0024
-0.0517241	0.00342858	38.6068
-0.0448276	0.00342858	62.6195
-0.037931	0.00342858	68.0085
-0.0310345	0.00342858	71.2591
-0.0241379	0.00342858	71.836
-0.0172414	0.00342858	72.0257
-0.0103448	0.00342858	72.6192
-0.00344828	0.00342858	70.6955
0.00344827	0.00342858	70.6034
0.0103448	0.00342858	70.3993
0.0172414	0.00342858	70.1889
0.0241379	0.00342858	70.7178
0.0310345	0.00342858	68.9556
0.037931	0.00342858	68.5842
0.0448276	0.00342858	66.8434
0.0517241	0.00342858	54.6068
0.0586207	0.00342858	22.2652
0.0655172	0.00342858	4.25525
0.0724138	0.00342858	0.290084
0.0793103	0.00342858	-0.0204887
0.0862069	0.00342858	-0.0252631
0.0931034	0.00342858	0.0373339
0.1	0.00342858	0.0896378
0.1	-0.00342857	0.0181982
0.0931034	-0.00342857	-0.0361452
0.0862069	-0.00342857	0.00791954
0.0793103	-0.00342857	-0.00476737
0.0724138	-0.00342857	0.125805
0.0655172	-0.00342857	1.66004
0.0586207	-0.00342857	11.7963
0.0517241	-0.00342857	41.7308
0.0448276	-0.00342857	61.7657
0.037931	-0.00342857	64.5156
0.0310345	-0.00342857	65.8368
0.0241379	-0.00342857	67.5126
0.0172414	-0.00342857	70.0297
0.0103448	-0.00342857	70.1391
0.00344828	-0.00342857	72.3397
-0.00344827	-0.00342857	72.0912
-0.0103448	-0.00342857	73.7172
-0.0172414	-0.00342857	74.2068
-0.0241379	-0.00342857	74.2133
-0.0310345	-0.00342857	74.061
-0.037931	-0.00342857	71.1161
-0.0448276	-0.00342857	68.7977
-0.0517241	-0.00342857	50.8779
-0.0586207	-0.00342857	18.2834
-0.0655172	-0.00342857	4.6224
-0.0724138	-0.00342857	1.42527
-0.0793103	-0.00342857	1.03162
-0.0862069	-0.00342857	0.930452
-0.0931034	-0.00342857	0.927192
-0.1	-0.00342857	0.908086
-0.1	-0.0102857	0.975431
-0.0931034	-0.0102857	-0.923656
-0.0862069	-0.0102857	0.998834
-0.0793103	-0.0102857	1.17546
-0.0724138	-0.0102857	1.90333
-0.0655172	-0.0102857	6.61979
-0.0586207	-0.0102857	25.36
-0.0517241	-0.0102857	53.2562
-0.0448276	-0.0102857	64.1141
-0.037931	-0.0102857	68.4336
-0.0310345	-0.0102857	69.5989
-0.0241379	-0.0102857	71.5424
-0.0172414	-0.0102857	72.5016
-0.0103448	-0.0102857	71.9575
-0.00344828	-0.0102857	72.6092
0.00344827	-0.0102857	71.1563
0.0103448	-0.0102857	70.5551
0.0172414	-0.0102857	70.7013
0.0241379	-0.0102857	68.584
0.0310345	-0.0102857	68.1266
0.037931	-0.0102857	66.7681
0.0448276	-0.0102857	64.5629
0.0517241	-0.0102857	35.924
0.0586207	-0.0102857	8.33319
0.0655172	-0.0102857	1.08813
0.0724138	-0.0102857	0.182311
0.0793103	-0.0102857	0.0965796
0.0862069	-0.0102857	0.0861643
0.0931034	-0.0102857	0.0517135
0.1	-0.0102857	0.0433326
0.1	-0.0171429	0.084488
0.0931034	-0.0171429	0.06522
0.0862069	-0.0171429	0.103546
0.0793103	-0.0171429	0.150926
0.0724138	-0.0171429	0.206043
0.0655172	-0.0171429	0.573354
0.0586207	-0.0171429	4.21836
0.0517241	-0.0171429	22.022
0.0448276	-0.0171429	53.3016
0.037931	-0.0171429	62.7558
0.0310345	-0.0171429	64.1229
0.0241379	-0.0171429	67.1501
0.0172414	-0.0171429	67.9484
0.0103448	-0.0171429	68.9062
0.00344828	-0.0171429	70.6055
-0.00344827	-0.0171429	70.4596
-0.0103448	-0.0171429	71.9471
-0.0172414	-0.0171429	73.0729
-0.0241379	-0.0171429	72.1766
-0.0310345	-0.0171429	72.3288
-0.037931	-0.0171429	71.7521
-0.0448276	-0.0171429	69.188
-0.0517241	-0.0171429	62.2187
-0.0586207	-0.0171429	34.1062
-0.0655172	-0.0171429	9.21903
-0.0724138	-0.0171429	2.90204
-0.0793103	-0.0171429	1.36509
-0.0862069	-0.0171429	1.07491
-0.0931034	-0.0171429	1.02804
-0.1	-0.0171429	0.942513
-0.1	-0.024	0.896009
-0.0931034	-0.024	0.958661
-0.0862069	-0.024	1.10521
-0.0793103	-0.024	1.52776
-0.0724138	-0.024	3.68607
-0.0655172	-0.024	12.592
-0.0586207	-0.024	36.919
-0.0517241	-0.024	60.9955
-0.0448276	-0.024	70.6028
-0.037931	-0.024	70.7554
-0.0310345	-0.024	70.535
-0.0241379	-0.024	71.2433
-0.0172414	-0.024	72.7877
-0.0103448	-0.024	70.9775
-0.00344828	-0.024	69.9988
0.00344827	-0.024	69.6926
0.0103448	-0.024	67.9676
0.0172414	-0.024	68.1937
0.0241379	-0.024	67.4575
0.0310345	-0.024	65.9129
0.037931	-0.024	65.2663
0.0448276	-0.024	50.676
0.0517241	-0.024	16.1806
0.0586207	-0.024	3.06958
0.0655172	-0.024	0.523595
0.0724138	-0.024	0.291961
0.0793103	-0.024	0.227208
0.0862069	-0.024	0.204462
0.0931034	-0.024	0.108204
0.1	-0.024	0.118017
0.1	-0.0308572	0.141236
0.0931034	-0.0308572	0.190306
0.0862069	-0.0308572	0.240109
0.0793103	-0.0308572	0.268324
0.0724138	-0.0308572	0.315415
0.0655172	-0.0308572	0.474291
0.0586207	-0.0308572	1.55174
0.0517241	-0.0308572	9.38426
0.0448276	-0.0308572	37.0271
0.037931	-0.0308572	59.8245
0.0310345	-0.0308572	62.4738
0.0241379	-0.0308572	64.5105
0.0172414	-0.0308572	66.5131
0.0103448	-0.0308572	66.4749
0.00344828	-0.0308572	68.5151
-0.00344827	-0.0308572	69.3668
-0.0103448	-0.0308572	71.1691
-0.0172414	-0.0308572	74.8285
-0.0241379	-0.0308572	75.2923
-0.0310345	-0.0308572	65.9969
-0.037931	-0.0308572	53.1906
-0.0448276	-0.0308572	38.1995
-0.0517241	-0.0308572	24.4861
-0.0586207	-0.0308572	14.8423
-0.0655172	-0.0308572	6.67958
-0.0724138	-0.0308572	2.77377
-0.0793103	-0.0308572	1.4636
-0.0862069	-0.0308572	1.10409
-0.0931034	-0.0308572	0.918488
-0.1	-0.0308572	0.897077
-0.1	-0.0377143	0.855408
-0.0931034	-0.0377143	0.932997
-0.0862069	-0.0377143	1.09542
-0.0793103	-0.0377143	1.30127
-0.0724138	-0.0377143	1.63256
-0.0655172	-0.0377143	2.3918
-0.0586207	-0.0377143	4.32844
-0.0517241	-0.0377143	7.38071
-0.0448276	-0.0377143	11.3311
-0.037931	-0.0377143	16.4441
-0.0310345	-0.0377143	24.2056
-0.0241379	-0.0377143	40.435
-0.0172414	-0.0377143	57.8693
-0.0103448	-0.0377143	66.059
-0.00344828	-0.0377143	65.5255
0.00344827	-0.0377143	64.7168
0.0103448	-0.0377143	64.1553
0.0172414	-0.0377143	64.7299
0.0241379	-0.0377143	64.6349
0.0310345	-0.0377143	63.4315
0.037931	-0.0377143	58.9801
0.0448276	-0.0377143	31.4605
0.0517241	-0.0377143	6.98908
0.0586207	-0.0377143	1.19
0.0655172	-0.0377143	0.525504
0.0724138	-0.0377143	0.414856
0.0793103	-0.0377143	0.331505
0.0862069	-0.0377143	0.254246
0.0931034	-0.0377143	0.210161
0.1	-0.0377143	0.157231
0.1	-0.0445714	0.206096
0.0931034	-0.0445714	0.25079
0.0862069	-0.0445714	0.292964
0.0793103	-0.0445714	0.366787
0.0724138	-0.0445714	0.466579
0.0655172	-0.0445714	0.548286
0.0586207	-0.0445714	0.885188
0.0517241	-0.0445714	3.7362
0.0448276	-0.0445714	18.7754
0.037931	-0.0445714	49.0448
0.0310345	-0.0445714	61.3107
0.0241379	-0.0445714	61.3538
0.0172414	-0.0445714	63.2386
0.0103448	-0.0445714	62.0102
0.00344828	-0.0445714	53.2166
-0.00344827	-0.0445714	41.152
-0.0103448	-0.0445714	27.7308
-0.0172414	-0.0445714	17.6671
-0.0241379	-0.0445714	11.3998
-0.0310345	-0.0445714	5.99316
-0.037931	-0.0445714	3.76893
-0.0448276	-0.0445714	3.50873
-0.0517241	-0.0445714	2.93828
-0.0586207	-0.0445714	1.89455
-0.0655172	-0.0445714	1.26071
-0.0724138	-0.0445714	1.18755
-0.0793103	-0.0445714	1.15276
-0.0862069	-0.0445714	1.0652
-0.0931034	-0.0445714	0.867502
-0.1	-0.0445714	0.840205
-0.1	-0.0514286	0.783108
-0.0931034	-0.0514286	0.865775
-0.0862069	-0.0514286	1.02051
-0.0793103	-0.0514286	1.01184
-0.0724138	-0.0514286	0.993773
-0.0655172	-0.0514286	0.906156
-0.0586207	-0.0514286	1.07871
-0.0517241	-0.0514286	1.5771
-0.0448276	-0.0514286	2.36305
-0.037931	-0.0514286	2.65043
-0.0310345	-0.0514286	2.66121
-0.0241379	-0.0514286	2.86984
-0.0172414	-0.0514286	4.2603
-0.0103448	-0.0514286	7.36206
-0.00344828	-0.0514286	11.9252
0.00344827	-0.0514286	17.3411
0.0103448	-0.0514286	28.4092
0.0172414	-0.0514286	40.6667
0.0241379	-0.0514286	53.5556
0.0310345	-0.0514286	58.4382
0.037931	-0.0514286	43.0302
0.0448276	-0.0514286	13.7756
0.0517241	-0.0514286	2.76822
0.0586207	-0.0514286	0.861349
0.0655172	-0.0514286	0.598557
0.0724138	-0.0514286	0.503482
0.0793103	-0.0514286	0.387915
0.0862069	-0.0514286	0.34142
0.0931034	-0.0514286	0.262548
0.1	-0.0514286	0.159972
0.1	-0.0582857	0.22689
0.0931034	-0.0582857	0.300726
0.0862069	-0.0582857	0.357378
0.0793103	-0.0582857	0.427861
0.0724138	-0.0582857	0.523231
0.0655172	-0.0582857	0.639048
0.0586207	-0.0582857	0.855038
0.0517241	-0.0582857	1.78285
0.0448276	-0.0582857	7.22364
0.037931	-0.0582857	21.129
0.0310345	-0.0582857	26.57
0.0241379	-0.0582857	19.0571
0.0172414	-0.0582857	13.4178
0.0103448	-0.0582857	8.41829
0.00344828	-0.0582857	4.76033
-0.00344827	-0.0582857	3.02959
-0.0103448	-0.0582857	2.47414
-0.0172414	-0.0582857	2.14652
-0.0241379	-0.0582857	2.07197
-0.0310345	-0.0582857	2.27047
-0.037931	-0.0582857	2.29662
-0.0448276	-0.0582857	1.52019
-0.0517241	-0.0582857	1.04654
-0.0586207	-0.0582857	0.827617
-0.0655172	-0.0582857	0.75583
-0.0724138	-0.0582857	0.832575
-0.0793103	-0.0582857	0.940525
-0.0862069	-0.0582857	0.982143
-0.0931034	-0.0582857	0.840719
-0.1	-0.0582857	0.785961
-0.1	-0.0651429	0.771149
-0.0931034	-0.0651429	0.842255
-0.0862069	-0.0651429	0.927903
-0.0793103	-0.0651429	0.894755
-0.0724138	-0.0651429	0.766005
-0.0655172	-0.0651429	0.642639
-0.0586207	-0.0651429	0.66789
-0.0517241	-0.0651429	0.760095
-0.0448276	-0.0651429	0.912938
-0.037931	-0.0651429	1.4143
-0.0310345	-0.0651429	2.12885
-0.0241379	-0.0651429	2.10804
-0.0172414	-0.0651429	1.69826
-0.0103448	-0.0651429	1.62662
-0.00344828	-0.0651429	1.81375
0.00344827	-0.0651429	2.04156
0.0103448	-0.0651429	2.34841
0.0172414	-0.0651429	2.99407
0.0241379	-0.0651429	4.92185
0.0310345	-0.0651429	6.69545
0.037931	-0.0651429	5.64054
0.0448276	-0.0651429	3.01328
0.0517241	-0.0651429	1.3425
0.0586207	-0.0651429	0.857067
0.0655172	-0.0651429	0.656532
0.0724138	-0.0651429	0.532688
0.0793103	-0.0651429	0.439594
0.0862069	-0.0651429	0.359107
0.0931034	-0.0651429	0.313325
0.1	-0.0651429	0.277647
0.1	-0.072	0.257381
0.0931034	-0.072	0.313667
0.0862069	-0.072	0.389809
0.0793103	-0.072	0.469891
0.0724138	-0.072	0.511511
0.0655172	-0.072	0.585708
0.0586207	-0.072	0.638002
0.0517241	-0.072	0.698151
0.0448276	-0.072	0.945841
0.037931	-0.072	1.1598
0.0310345	-0.072	1.48936
0.0241379	-0.072	1.6764
0.0172414	-0.072	1.51743
0.0103448	-0.072	1.48403
0.00344828	-0.072	1.38571
-0.00344827	-0.072	1.44184
-0.0103448	-0.072	1.5107
-0.0172414	-0.072	1.81418
-0.0241379	-0.072	1.89431
-0.0310345	-0.072	1.25291
-0.037931	-0.072	0.871236
-0.0448276	-0.072	0.623781
-0.0517241	-0.072	0.578979
-0.0586207	-0.072	0.575268
-0.0655172	-0.072	0.561611
-0.0724138	-0.072	0.614443
-0.0793103	-0.072	0.657868
-0.0862069	-0.072	0.729276
-0.0931034	-0.072	0.625547
-0.1	-0.072	0.612559
-0.1	-0.0788572	0.484839
-0.0931034	-0.0788572	0.453695
-0.0862069	-0.0788572	0.49655
-0.0793103	-0.0788572	0.464804
-0.0724138	-0.0788572	0.48918
-0.0655172	-0.0788572	0.493854
-0.0586207	-0.0788572	0.528423
-0.0517241	-0.0788572	0.526286
-0.0448276	-0.0788572	0.529044
-0.037931	-0.0788572	0.644353
-0.0310345	-0.0788572	0.860874
-0.0241379	-0.0788572	1.2778
-0.0172414	-0.0788572	1.90655
-0.0103448	-0.0788572	1.92169
-0.00344828	-0.0788572	1.38708
0.00344827	-0.0788572	1.18853
0.0103448	-0.0788572	1.1603
0.0172414	-0.0788572	1.09839
0.0241379	-0.0788572	1.09267
0.0310345	-0.0788572	0.925625
0.037931	-0.0788572	0.749265
0.0448276	-0.0788572	0.585352
0.0517241	-0.0788572	0.484146
0.0586207	-0.0788572	0.514638
0.0655172	-0.0788572	0.517814
0.0724138	-0.0788572	0.517004
0.0793103	-0.0788572	0.490037
0.0862069	-0.0788572	0.428315
0.0931034	-0.0788572	0.374325
0.1	-0.0788572	0.305663
0.1	-0.0857143	0.260521
0.0931034	-0.0857143	0.327423
0.0862069	-0.0857143	0.432159
0.0793103	-0.0857143	0.466661
0.0724138	-0.0857143	0.567026
0.0655172	-0.0857143	0.563172
0.0586207	-0.0857143	0.489795
0.0517241	-0.0857143	0.449535
0.0448276	-0.0857143	0.489964
0.037931	-0.0857143	0.627804
0.0310345	-0.0857143	0.687236
0.0241379	-0.0857143	0.928931
0.0172414	-0.0857143	0.998489
0.0103448	-0.0857143	1.19603
0.00344828	-0.0857143	1.34598
-0.00344827	-0.0857143	1.879
-0.0103448	-0.0857143	2.27827
-0.0172414	-0.0857143	1.75165
-0.0241379	-0.0857143	1.21578
-0.0310345	-0.0857143	0.805875
-0.037931	-0.0857143	0.627468
-0.0448276	-0.0857143	0.510228
-0.0517241	-0.0857143	0.498659
-0.0586207	-0.0857143	0.443612
-0.0655172	-0.0857143	0.491493
-0.0724138	-0.0857143	0.44175
-0.0793103	-0.0857143	0.387484
-0.0862069	-0.0857143	0.383387
-0.0931034	-0.0857143	0.355367
-0.1	-0.0857143	0.370643
-0.1	-0.0925715	0.315342
-0.0931034	-0.0925715	0.339642
-0.0862069	-0.0925715	0.375635
-0.0793103	-0.0925715	0.399505
-0.0724138	-0.0925715	0.381143
-0.0655172	-0.0925715	0.425324
-0.0586207	-0.0925715	0.44768
-0.0517241	-0.0925715	0.508061
-0.0448276	-0.0925715	0.4849
-0.037931	-0.0925715	0.563701
-0.0310345	-0.0925715	0.762058
-0.0241379	-0.0925715	1.12516
-0.0172414	-0.0925715	1.53194
-0.0103448	-0.0925715	1.75549
-0.00344828	-0.0925715	2.03021
0.00344827	-0.0925715	1.99728
0.0103448	-0.0925715	1.66256
0.0172414	-0.0925715	1.26603
0.0241379	-0.0925715	0.970302
0.0310345	-0.0925715	0.696252
0.037931	-0.0925715	0.531995
0.0448276	-0.0925715	0.449311
0.0517241	-0.0925715	0.434407
0.0586207	-0.0925715	0.504202
0.0655172	-0.0925715	0.605913
0.0724138	-0.0925715	0.568355
0.0793103	-0.0925715	0.451609
0.0862069	-0.0925715	0.424921
0.0931034	-0.0925715	0.335661
0.1	-0.0925715	0.285146
0.1	-0.0994286	0.286615
0.0931034	-0.0994286	0.347101
0.0862069	-0.0994286	0.394183
0.0793103	-0.0994286	0.488985
0.0724138	-0.0994286	0.523498
0.0655172	-0.0994286	0.59505
0.0586207	-0.0994286	0.528977
0.0517241	-0.0994286	0.530485
0.0448276	-0.0994286	0.516011
0.037931	-0.0994286	0.582972
0.0310345	-0.0994286	0.810121
0.0241379	-0.0994286	1.2853
0.0172414	-0.0994286	1.74027
0.0103448	-0.0994286	1.75255
0.00344828	-0.0994286	1.55729
-0.00344827	-0.0994286	1.43964
-0.0103448	-0.0994286	1.31742
-0.0172414	-0.0994286	1.1997
-0.0241379	-0.0994286	1.06668
-0.0310345	-0.0994286	0.836718
-0.037931	-0.0994286	0.630976
-0.0448276	-0.0994286	0.562836
-0.0517241	-0.0994286	0.463302
-0.0586207	-0.0994286	0.457553
-0.0655172	-0.0994286	0.416647
-0.0724138	-0.0994286	0.408151
-0.0793103	-0.0994286	0.396
-0.0862069	-0.0994286	0.363308
-0.0931034	-0.0994286	0.340259
-0.1	-0.0994286	0.335638
-0.1	-0.106286	0.334622
-0.0931034	-0.106286	0.349596
-0.0862069	-0.106286	0.362422
-0.0793103	-0.106286	0.377559
-0.0724138	-0.106286	0.45227
-0.0655172	-0.106286	0.46464
-0.0586207	-0.106286	0.505828
-0.0517241	-0.106286	0.598119
-0.0448276	-0.106286	0.673781
-0.037931	-0.106286	0.80255
-0.0310345	-0.106286	0.869706
-0.0241379	-0.106286	1.02674
-0.0172414	-0.106286	1.02091
-0.0103448	-0.106286	1.04476
-0.00344828	-0.106286	1.13208
0.00344827	-0.106286	1.22798
0.0103448	-0.106286	1.26005
0.0172414	-0.106286	1.33327
0.0241379	-0.106286	1.09515
0.0310345	-0.106286	1.0194
0.037931	-0.106286	0.780103
0.0448276	-0.106286	0.634932
0.0517241	-0.106286	0.584428
0.0586207	-0.106286	0.598777
0.0655172	-0.106286	0.581467
0.0724138	-0.106286	0.543051
0.0793103	-0.106286	0.456116
0.0862069	-0.106286	0.41317
0.0931034	-0.106286	0.358833
0.1	-0.106286	0.303103
0.1	-0.113143	0.318831
0.0931034	-0.113143	0.375575
0.0862069	-0.113143	0.397261
0.0793103	-0.113143	0.450314
0.0724138	-0.113143	0.533017
0.0655172	-0.113143	0.581048
0.0586207	-0.113143	0.636925
0.0517241	-0.113143	0.703367
0.0448276	-0.113143	0.791163
0.037931	-0.113143	0.837408
0.0310345	-0.113143	0.916589
0.0241379	-0.113143	0.931789
0.0172414	-0.113143	0.936778
0.0103448	-0.113143	1.02043
0.00344828	-0.113143	1.01717
-0.00344827	-0.113143	0.994421
-0.0103448	-0.113143	0.968144
-0.0172414	-0.113143	0.95198
-0.0241379	-0.113143	0.920528
-0.0310345	-0.113143	0.929578
-0.037931	-0.113143	0.851304
-0.0448276	-0.113143	0.875771
-0.0517241	-0.113143	0.750298
-0.0586207	-0.113143	0.681229
-0.0655172	-0.113143	0.565657
-0.0724138	-0.113143	0.475885
-0.0793103	-0.113143	0.465418
-0.0862069	-0.113143	0.426718
-0.0931034	-0.113143	0.376282
-0.1	-0.113143	0.332676
-0.1	-0.12	0.438312
-0.0931034	-0.12	0.521555
-0.0862069	-0.12	0.578146
-0.0793103	-0.12	0.596916
-0.0724138	-0.12	0.680696
-0.0655172	-0.12	0.707043
-0.0586207	-0.12	0.742639
-0.0517241	-0.12	0.745872
-0.0448276	-0.12	0.799393
-0.037931	-0.12	0.825547
-0.0310345	-0.12	0.869818
-0.0241379	-0.12	0.868397
-0.0172414	-0.12	0.900366
-0.0103448	-0.12	0.884336
-0.00344828	-0.12	0.894969
0.00344827	-0.12	0.878024
0.0103448	-0.12	0.881181
0.0172414	-0.12	0.866641
0.0241379	-0.12	0.815929
0.0310345	-0.12	0.796781
0.037931	-0.12	0.732883
0.0448276	-0.12	0.701792
0.0517241	-0.12	0.644176
0.0586207	-0.12	0.571396
0.0655172	-0.12	0.503646
0.0724138	-0.12	0.472297
0.0793103	-0.12	0.424248
0.0862069	-0.12	0.411427
0.0931034	-0.12	0.356415
0.1	-0.12	0.308792

## Sheet: F2b
Note:	The units for x and y axes are driving voltages of the scanning galvo.
	A rough conversion is: Distance(μm)=197*Voltage(V), but the factor may fluctuate due to little changes in the optical path.
	The scale bars in the photocurrent mappings are calibrated by comparing with optical pictures.
xVoltage	yVoltage	photocurrent
V	V	nA
0.15	0.2	-0.479715
0.140625	0.2	-0.614438
0.13125	0.2	-0.516799
0.121875	0.2	-0.72716
0.1125	0.2	-0.73852
0.103125	0.2	-0.822288
0.09375	0.2	-0.727791
0.084375	0.2	-0.755941
0.075	0.2	-0.750046
0.065625	0.2	-0.939133
0.05625	0.2	-0.799578
0.046875	0.2	-0.811987
0.0375	0.2	-0.9644
0.028125	0.2	-0.750407
0.01875	0.2	-0.850814
0.009375	0.2	-0.75274
0	0.2	-0.780673
-0.009375	0.2	-0.76088
-0.01875	0.2	-0.915151
-0.028125	0.2	-0.586878
-0.0375	0.2	-0.676744
-0.046875	0.2	-0.665227
-0.05625	0.2	-0.546535
-0.065625	0.2	-0.364679
-0.075	0.2	-0.228645
-0.084375	0.2	-0.313869
-0.09375	0.2	-0.223862
-0.103125	0.2	-0.30119
-0.1125	0.2	-0.265897
-0.121875	0.2	-0.328844
-0.13125	0.2	-0.0860125
-0.140625	0.2	-0.333741
-0.15	0.2	-0.0732728
-0.15	0.190698	-0.134711
-0.140625	0.190698	-0.110052
-0.13125	0.190698	-0.332987
-0.121875	0.190698	-0.304289
-0.1125	0.190698	-0.107532
-0.103125	0.190698	-0.134218
-0.09375	0.190698	-0.298452
-0.084375	0.190698	-0.355136
-0.075	0.190698	-0.231518
-0.065625	0.190698	-0.389719
-0.05625	0.190698	-0.500622
-0.046875	0.190698	-0.603114
-0.0375	0.190698	-0.755236
-0.028125	0.190698	-0.660992
-0.01875	0.190698	-0.749442
-0.009375	0.190698	-0.835601
0	0.190698	-0.848204
0.009375	0.190698	-0.855131
0.01875	0.190698	-0.943722
0.028125	0.190698	-0.954718
0.0375	0.190698	-0.918214
0.046875	0.190698	-1.0013
0.05625	0.190698	-0.95317
0.065625	0.190698	-0.734495
0.075	0.190698	-0.647614
0.084375	0.190698	-0.44452
0.09375	0.190698	-0.516147
0.103125	0.190698	-0.509949
0.1125	0.190698	-0.38805
0.121875	0.190698	-0.2589
0.13125	0.190698	-0.318355
0.140625	0.190698	-0.125104
0.15	0.190698	-0.253759
0.15	0.181395	-0.248604
0.140625	0.181395	-0.363938
0.13125	0.181395	-0.370126
0.121875	0.181395	-0.328991
0.1125	0.181395	-0.252379
0.103125	0.181395	-0.334058
0.09375	0.181395	-0.288465
0.084375	0.181395	-0.406777
0.075	0.181395	-0.48009
0.065625	0.181395	-0.820656
0.05625	0.181395	-0.930635
0.046875	0.181395	-0.966715
0.0375	0.181395	-1.1394
0.028125	0.181395	-1.05855
0.01875	0.181395	-1.20304
0.009375	0.181395	-0.970144
0	0.181395	-0.791674
-0.009375	0.181395	-0.854901
-0.01875	0.181395	-0.756612
-0.028125	0.181395	-0.802586
-0.0375	0.181395	-0.802818
-0.046875	0.181395	-0.694993
-0.05625	0.181395	-0.518724
-0.065625	0.181395	-0.382436
-0.075	0.181395	-0.30184
-0.084375	0.181395	-0.23341
-0.09375	0.181395	-0.384268
-0.103125	0.181395	-0.265766
-0.1125	0.181395	-0.224359
-0.121875	0.181395	-0.142594
-0.13125	0.181395	-0.161776
-0.140625	0.181395	0.00298016
-0.15	0.181395	-0.176972
-0.15	0.172093	-0.331267
-0.140625	0.172093	-0.102071
-0.13125	0.172093	-0.24166
-0.121875	0.172093	-0.128203
-0.1125	0.172093	-0.311383
-0.103125	0.172093	-0.35609
-0.09375	0.172093	-0.177301
-0.084375	0.172093	-0.331417
-0.075	0.172093	-0.434932
-0.065625	0.172093	-0.219682
-0.05625	0.172093	-0.513885
-0.046875	0.172093	-0.526122
-0.0375	0.172093	-0.628301
-0.028125	0.172093	-0.730804
-0.01875	0.172093	-0.891509
-0.009375	0.172093	-0.99079
0	0.172093	-1.08475
0.009375	0.172093	-1.06347
0.01875	0.172093	-1.12856
0.028125	0.172093	-1.18777
0.0375	0.172093	-1.34744
0.046875	0.172093	-1.23855
0.05625	0.172093	-1.09098
0.065625	0.172093	-0.832184
0.075	0.172093	-0.37714
0.084375	0.172093	-0.244154
0.09375	0.172093	-0.21275
0.103125	0.172093	-0.512771
0.1125	0.172093	-0.303106
0.121875	0.172093	-0.222801
0.13125	0.172093	-0.296188
0.140625	0.172093	-0.189079
0.15	0.172093	-0.216491
0.15	0.162791	-0.0598355
0.140625	0.162791	-0.319362
0.13125	0.162791	-0.0714513
0.121875	0.162791	-0.365245
0.1125	0.162791	-0.459397
0.103125	0.162791	-0.445258
0.09375	0.162791	-0.367835
0.084375	0.162791	-0.35602
0.075	0.162791	-0.413808
0.065625	0.162791	-0.463493
0.05625	0.162791	-0.954954
0.046875	0.162791	-1.30917
0.0375	0.162791	-1.50922
0.028125	0.162791	-1.19521
0.01875	0.162791	-1.06522
0.009375	0.162791	-1.37452
0	0.162791	-1.2224
-0.009375	0.162791	-1.0137
-0.01875	0.162791	-0.966072
-0.028125	0.162791	-0.639227
-0.0375	0.162791	-0.797168
-0.046875	0.162791	-0.164219
-0.05625	0.162791	-0.469464
-0.065625	0.162791	-0.274949
-0.075	0.162791	-0.256731
-0.084375	0.162791	-0.431153
-0.09375	0.162791	-0.32029
-0.103125	0.162791	-0.168299
-0.1125	0.162791	0.0466847
-0.121875	0.162791	-0.151264
-0.13125	0.162791	-0.0343696
-0.140625	0.162791	-0.214882
-0.15	0.162791	-0.21816
-0.15	0.153488	0.309971
-0.140625	0.153488	0.0758825
-0.13125	0.153488	-0.0477552
-0.121875	0.153488	-0.277149
-0.1125	0.153488	0.260669
-0.103125	0.153488	0.497999
-0.09375	0.153488	0.354072
-0.084375	0.153488	0.0005845
-0.075	0.153488	0.230182
-0.065625	0.153488	-0.0721865
-0.05625	0.153488	-0.199769
-0.046875	0.153488	-0.514863
-0.0375	0.153488	-0.728414
-0.028125	0.153488	-1.07988
-0.01875	0.153488	-1.08853
-0.009375	0.153488	-1.25495
0	0.153488	-1.14981
0.009375	0.153488	-1.38756
0.01875	0.153488	-1.48344
0.028125	0.153488	-1.39467
0.0375	0.153488	-1.4542
0.046875	0.153488	-0.92302
0.05625	0.153488	-0.541272
0.065625	0.153488	-0.590171
0.075	0.153488	-0.363332
0.084375	0.153488	-0.62575
0.09375	0.153488	-0.429476
0.103125	0.153488	-0.456385
0.1125	0.153488	-0.532832
0.121875	0.153488	-0.690272
0.13125	0.153488	-0.522029
0.140625	0.153488	-0.602632
0.15	0.153488	-0.48682
0.15	0.144186	-0.717981
0.140625	0.144186	-0.747466
0.13125	0.144186	-0.95451
0.121875	0.144186	-0.905607
0.1125	0.144186	-1.01572
0.103125	0.144186	-1.07735
0.09375	0.144186	-0.793371
0.084375	0.144186	-0.568227
0.075	0.144186	-0.545463
0.065625	0.144186	-0.409968
0.05625	0.144186	-0.497184
0.046875	0.144186	-0.989586
0.0375	0.144186	-1.61256
0.028125	0.144186	-1.8376
0.01875	0.144186	-1.54638
0.009375	0.144186	-1.61194
0	0.144186	-1.42361
-0.009375	0.144186	-1.30163
-0.01875	0.144186	-1.16316
-0.028125	0.144186	-1.13966
-0.0375	0.144186	-1.01666
-0.046875	0.144186	-0.761185
-0.05625	0.144186	-0.732924
-0.065625	0.144186	-0.31691
-0.075	0.144186	0.572838
-0.084375	0.144186	0.891462
-0.09375	0.144186	0.760056
-0.103125	0.144186	0.715581
-0.1125	0.144186	0.39634
-0.121875	0.144186	0.0675692
-0.13125	0.144186	-0.0508928
-0.140625	0.144186	0.241411
-0.15	0.144186	0.137116
-0.15	0.134884	0.114571
-0.140625	0.134884	0.114666
-0.13125	0.134884	-0.0692234
-0.121875	0.134884	0.0549882
-0.1125	0.134884	0.568858
-0.103125	0.134884	1.27863
-0.09375	0.134884	2.27378
-0.084375	0.134884	7.08991
-0.075	0.134884	-0.690293
-0.065625	0.134884	-3.89618
-0.05625	0.134884	-2.14203
-0.046875	0.134884	-1.81527
-0.0375	0.134884	-1.69584
-0.028125	0.134884	-1.78757
-0.01875	0.134884	-1.69363
-0.009375	0.134884	-1.7907
0	0.134884	-1.92741
0.009375	0.134884	-1.86075
0.01875	0.134884	-2.06716
0.028125	0.134884	-1.68167
0.0375	0.134884	-1.0488
0.046875	0.134884	-0.695585
0.05625	0.134884	-0.697043
0.065625	0.134884	-0.470696
0.075	0.134884	-0.514462
0.084375	0.134884	-0.715095
0.09375	0.134884	-1.18017
0.103125	0.134884	-1.0544
0.1125	0.134884	-1.42994
0.121875	0.134884	-1.14666
0.13125	0.134884	-0.803958
0.140625	0.134884	-0.647891
0.15	0.134884	-0.695961
0.15	0.125581	-0.939197
0.140625	0.125581	-0.571187
0.13125	0.125581	-1.00488
0.121875	0.125581	-1.099
0.1125	0.125581	-1.03002
0.103125	0.125581	-1.0935
0.09375	0.125581	-1.33587
0.084375	0.125581	-1.0984
0.075	0.125581	-0.73525
0.065625	0.125581	-0.573398
0.05625	0.125581	-0.599831
0.046875	0.125581	-0.869539
0.0375	0.125581	-0.846346
0.028125	0.125581	-1.48929
0.01875	0.125581	-2.39304
0.009375	0.125581	-2.51398
0	0.125581	-2.47944
-0.009375	0.125581	-2.43675
-0.01875	0.125581	-2.86419
-0.028125	0.125581	-3.37053
-0.0375	0.125581	-6.14038
-0.046875	0.125581	-15.7887
-0.05625	0.125581	-33.7342
-0.065625	0.125581	-43.9595
-0.075	0.125581	-37.4577
-0.084375	0.125581	0.511461
-0.09375	0.125581	0.667697
-0.103125	0.125581	1.06467
-0.1125	0.125581	0.672895
-0.121875	0.125581	0.246669
-0.13125	0.125581	-0.019176
-0.140625	0.125581	0.0833477
-0.15	0.125581	0.123452
-0.15	0.116279	0.299413
-0.140625	0.116279	-0.139321
-0.13125	0.116279	-0.314228
-0.121875	0.116279	0.377252
-0.1125	0.116279	0.911833
-0.103125	0.116279	1.36922
-0.09375	0.116279	1.75423
-0.084375	0.116279	-8.16042
-0.075	0.116279	-44.6645
-0.065625	0.116279	-49.2975
-0.05625	0.116279	-50.2262
-0.046875	0.116279	-50.4964
-0.0375	0.116279	-48.0959
-0.028125	0.116279	-37.4508
-0.01875	0.116279	-18.8079
-0.009375	0.116279	-7.80958
0	0.116279	-4.84651
0.009375	0.116279	-3.98156
0.01875	0.116279	-3.16416
0.028125	0.116279	-1.92788
0.0375	0.116279	-1.19817
0.046875	0.116279	-1.03577
0.05625	0.116279	-0.664298
0.065625	0.116279	-0.755415
0.075	0.116279	-1.21037
0.084375	0.116279	-1.57082
0.09375	0.116279	-1.45644
0.103125	0.116279	-1.2263
0.1125	0.116279	-1.22265
0.121875	0.116279	-0.978839
0.13125	0.116279	-1.0419
0.140625	0.116279	-0.781637
0.15	0.116279	-0.855454
0.15	0.106977	-0.609732
0.140625	0.106977	-0.821817
0.13125	0.106977	-0.994288
0.121875	0.106977	-1.11318
0.1125	0.106977	-1.08861
0.103125	0.106977	-1.28467
0.09375	0.106977	-1.52394
0.084375	0.106977	-1.54723
0.075	0.106977	-1.72672
0.065625	0.106977	-1.1722
0.05625	0.106977	-1.13393
0.046875	0.106977	-1.90667
0.0375	0.106977	-2.02407
0.028125	0.106977	-3.59635
0.01875	0.106977	-8.59631
0.009375	0.106977	-17.8093
0	0.106977	-37.2995
-0.009375	0.106977	-50.2248
-0.01875	0.106977	-54.0682
-0.028125	0.106977	-55.1925
-0.0375	0.106977	-55.6576
-0.046875	0.106977	-55.8438
-0.05625	0.106977	-56.3952
-0.065625	0.106977	-56.2829
-0.075	0.106977	-53.7115
-0.084375	0.106977	-26.6393
-0.09375	0.106977	0.551879
-0.103125	0.106977	0.698054
-0.1125	0.106977	0.723356
-0.121875	0.106977	0.0470279
-0.13125	0.106977	-0.183718
-0.140625	0.106977	-0.269906
-0.15	0.106977	-0.0647023
-0.15	0.0976744	-0.103735
-0.140625	0.0976744	-0.0465056
-0.13125	0.0976744	-0.0623393
-0.121875	0.0976744	0.2068
-0.1125	0.0976744	0.439924
-0.103125	0.0976744	0.089232
-0.09375	0.0976744	-2.70101
-0.084375	0.0976744	-36.9796
-0.075	0.0976744	-51.978
-0.065625	0.0976744	-54.4037
-0.05625	0.0976744	-55.645
-0.046875	0.0976744	-56.38
-0.0375	0.0976744	-57.325
-0.028125	0.0976744	-58.1839
-0.01875	0.0976744	-59.312
-0.009375	0.0976744	-60.5331
0	0.0976744	-61.822
0.009375	0.0976744	-63.2702
0.01875	0.0976744	-34.1931
0.028125	0.0976744	-6.37756
0.0375	0.0976744	-5.00172
0.046875	0.0976744	-3.12307
0.05625	0.0976744	-2.4446
0.065625	0.0976744	-2.22291
0.075	0.0976744	-1.87092
0.084375	0.0976744	-1.74236
0.09375	0.0976744	-1.74699
0.103125	0.0976744	-1.3844
0.1125	0.0976744	-1.27006
0.121875	0.0976744	-1.03341
0.13125	0.0976744	-1.13781
0.140625	0.0976744	-0.952963
0.15	0.0976744	-0.869987
0.15	0.0883721	-0.894147
0.140625	0.0883721	-1.0408
0.13125	0.0883721	-1.0823
0.121875	0.0883721	-1.22208
0.1125	0.0883721	-1.32529
0.103125	0.0883721	-1.40744
0.09375	0.0883721	-1.63167
0.084375	0.0883721	-1.88607
0.075	0.0883721	-2.14801
0.065625	0.0883721	-2.09737
0.05625	0.0883721	-2.16618
0.046875	0.0883721	-2.22351
0.0375	0.0883721	-4.99745
0.028125	0.0883721	-5.47612
0.01875	0.0883721	-23.522
0.009375	0.0883721	-63.5458
0	0.0883721	-60.8254
-0.009375	0.0883721	-59.6628
-0.01875	0.0883721	-59.2632
-0.028125	0.0883721	-58.6059
-0.0375	0.0883721	-58.6184
-0.046875	0.0883721	-57.8188
-0.05625	0.0883721	-58.1843
-0.065625	0.0883721	-58.0566
-0.075	0.0883721	-56.8097
-0.084375	0.0883721	-50.9783
-0.09375	0.0883721	-13.9606
-0.103125	0.0883721	-0.59585
-0.1125	0.0883721	0.0451729
-0.121875	0.0883721	-0.35359
-0.13125	0.0883721	-0.0634749
-0.140625	0.0883721	-0.320715
-0.15	0.0883721	-0.0982479
-0.15	0.0790698	-0.0696479
-0.140625	0.0790698	-0.332844
-0.13125	0.0790698	-0.151581
-0.121875	0.0790698	-0.251394
-0.1125	0.0790698	0.0557699
-0.103125	0.0790698	-0.583927
-0.09375	0.0790698	-4.53634
-0.084375	0.0790698	-21.3389
-0.075	0.0790698	-45.7682
-0.065625	0.0790698	-54.4856
-0.05625	0.0790698	-54.9741
-0.046875	0.0790698	-55.3953
-0.0375	0.0790698	-56.712
-0.028125	0.0790698	-57.4514
-0.01875	0.0790698	-58.4244
-0.009375	0.0790698	-59.5185
0	0.0790698	-62.321
0.009375	0.0790698	-59.7493
0.01875	0.0790698	-13.3972
0.028125	0.0790698	-5.10956
0.0375	0.0790698	-4.46636
0.046875	0.0790698	-2.19438
0.05625	0.0790698	-1.87282
0.065625	0.0790698	-2.18848
0.075	0.0790698	-1.95247
0.084375	0.0790698	-2.13352
0.09375	0.0790698	-1.49349
0.103125	0.0790698	-1.41171
0.1125	0.0790698	-1.22337
0.121875	0.0790698	-1.10028
0.13125	0.0790698	-0.887696
0.140625	0.0790698	-0.975847
0.15	0.0790698	-0.722835
0.15	0.0697674	-0.853106
0.140625	0.0697674	-0.843513
0.13125	0.0697674	-1.08315
0.121875	0.0697674	-1.31339
0.1125	0.0697674	-1.27699
0.103125	0.0697674	-1.5586
0.09375	0.0697674	-1.82338
0.084375	0.0697674	-2.01985
0.075	0.0697674	-2.1801
0.065625	0.0697674	-2.48565
0.05625	0.0697674	-2.2825
0.046875	0.0697674	-2.66148
0.0375	0.0697674	-4.28587
0.028125	0.0697674	-5.00603
0.01875	0.0697674	-7.26962
0.009375	0.0697674	-42.099
0	0.0697674	-58.7798
-0.009375	0.0697674	-56.8401
-0.01875	0.0697674	-56.7137
-0.028125	0.0697674	-56.3626
-0.0375	0.0697674	-58.051
-0.046875	0.0697674	-47.6216
-0.05625	0.0697674	-26.4172
-0.065625	0.0697674	-11.6281
-0.075	0.0697674	-6.30875
-0.084375	0.0697674	-4.64929
-0.09375	0.0697674	-2.30339
-0.103125	0.0697674	-0.952677
-0.1125	0.0697674	-0.70748
-0.121875	0.0697674	-0.623673
-0.13125	0.0697674	-0.573339
-0.140625	0.0697674	-0.156689
-0.15	0.0697674	-0.0631825
-0.15	0.0604651	-0.181282
-0.140625	0.0604651	-0.47605
-0.13125	0.0604651	-0.494742
-0.121875	0.0604651	-0.708199
-0.1125	0.0604651	-1.19198
-0.103125	0.0604651	-2.02514
-0.09375	0.0604651	-6.20685
-0.084375	0.0604651	-22.6729
-0.075	0.0604651	-18.4424
-0.065625	0.0604651	-8.33062
-0.05625	0.0604651	-6.85363
-0.046875	0.0604651	-7.13236
-0.0375	0.0604651	-11.3435
-0.028125	0.0604651	-23.6517
-0.01875	0.0604651	-44.186
-0.009375	0.0604651	-52.7528
0	0.0604651	-53.0941
0.009375	0.0604651	-27.6238
0.01875	0.0604651	-5.22559
0.028125	0.0604651	-5.48406
0.0375	0.0604651	-3.72606
0.046875	0.0604651	-2.67935
0.05625	0.0604651	-2.71428
0.065625	0.0604651	-2.59788
0.075	0.0604651	-2.38108
0.084375	0.0604651	-2.28791
0.09375	0.0604651	-1.9558
0.103125	0.0604651	-1.57455
0.1125	0.0604651	-1.39869
0.121875	0.0604651	-1.1848
0.13125	0.0604651	-1.08481
0.140625	0.0604651	-0.875401
0.15	0.0604651	-0.776434
0.15	0.0511628	-0.758614
0.140625	0.0511628	-0.893474
0.13125	0.0511628	-1.02504
0.121875	0.0511628	-1.18691
0.1125	0.0511628	-1.35396
0.103125	0.0511628	-1.65761
0.09375	0.0511628	-2.0862
0.084375	0.0511628	-2.56201
0.075	0.0511628	-2.7666
0.065625	0.0511628	-3.20579
0.05625	0.0511628	-3.48766
0.046875	0.0511628	-3.51146
0.0375	0.0511628	-3.76537
0.028125	0.0511628	-5.07668
0.01875	0.0511628	-4.45282
0.009375	0.0511628	-9.7461
0	0.0511628	-23.4181
-0.009375	0.0511628	-13.6655
-0.01875	0.0511628	-6.70404
-0.028125	0.0511628	-5.5864
-0.0375	0.0511628	-5.69142
-0.046875	0.0511628	-9.73512
-0.05625	0.0511628	-19.5982
-0.065625	0.0511628	-23.0156
-0.075	0.0511628	-19.5815
-0.084375	0.0511628	-14.815
-0.09375	0.0511628	-21.9946
-0.103125	0.0511628	-5.27966
-0.1125	0.0511628	-1.6294
-0.121875	0.0511628	-0.745114
-0.13125	0.0511628	-0.653935
-0.140625	0.0511628	-0.292042
-0.15	0.0511628	-0.0185268
-0.15	0.0418605	-0.22276
-0.140625	0.0418605	-0.422705
-0.13125	0.0418605	-0.402347
-0.121875	0.0418605	-0.792512
-0.1125	0.0418605	-1.56813
-0.103125	0.0418605	-10.6468
-0.09375	0.0418605	-30.2614
-0.084375	0.0418605	-25.3443
-0.075	0.0418605	-13.0505
-0.065625	0.0418605	-11.7453
-0.05625	0.0418605	-9.50882
-0.046875	0.0418605	-10.941
-0.0375	0.0418605	-8.98409
-0.028125	0.0418605	-5.91867
-0.01875	0.0418605	-3.95619
-0.009375	0.0418605	-4.10447
0	0.0418605	-4.7025
0.009375	0.0418605	-3.43465
0.01875	0.0418605	-4.38864
0.028125	0.0418605	-6.07722
0.0375	0.0418605	-5.61781
0.046875	0.0418605	-7.03195
0.05625	0.0418605	-6.58236
0.065625	0.0418605	-5.48168
0.075	0.0418605	-3.1119
0.084375	0.0418605	-1.49939
0.09375	0.0418605	-1.21392
0.103125	0.0418605	-1.46964
0.1125	0.0418605	-1.42077
0.121875	0.0418605	-1.16069
0.13125	0.0418605	-1.09804
0.140625	0.0418605	-0.800545
0.15	0.0418605	-0.776345
0.15	0.0325581	-0.648195
0.140625	0.0325581	-0.919331
0.13125	0.0325581	-0.850099
0.121875	0.0325581	-1.13047
0.1125	0.0325581	-1.55529
0.103125	0.0325581	-1.56321
0.09375	0.0325581	-1.1916
0.084375	0.0325581	-2.08277
0.075	0.0325581	-3.74427
0.065625	0.0325581	-4.95515
0.05625	0.0325581	-4.27431
0.046875	0.0325581	-3.43246
0.0375	0.0325581	-4.43936
0.028125	0.0325581	-11.9908
0.01875	0.0325581	-5.23325
0.009375	0.0325581	-3.17795
0	0.0325581	-3.73915
-0.009375	0.0325581	-3.2546
-0.01875	0.0325581	-2.94528
-0.028125	0.0325581	-4.43671
-0.0375	0.0325581	-7.48036
-0.046875	0.0325581	-7.61871
-0.05625	0.0325581	-18.088
-0.065625	0.0325581	-52.4599
-0.075	0.0325581	-44.8832
-0.084375	0.0325581	-32.1128
-0.09375	0.0325581	-9.71538
-0.103125	0.0325581	-2.56458
-0.1125	0.0325581	-1.0479
-0.121875	0.0325581	-0.534536
-0.13125	0.0325581	-0.377711
-0.140625	0.0325581	-0.33637
-0.15	0.0325581	0.0379709
-0.15	0.0232558	-0.0153225
-0.140625	0.0232558	0.0332451
-0.13125	0.0232558	-0.11683
-0.121875	0.0232558	-0.348129
-0.1125	0.0232558	-0.730557
-0.103125	0.0232558	-2.51855
-0.09375	0.0232558	-9.14831
-0.084375	0.0232558	-13.1953
-0.075	0.0232558	-17.0268
-0.065625	0.0232558	-25.9409
-0.05625	0.0232558	-29.1763
-0.046875	0.0232558	-16.9275
-0.0375	0.0232558	-6.75262
-0.028125	0.0232558	-3.76898
-0.01875	0.0232558	-1.99555
-0.009375	0.0232558	-1.63128
0	0.0232558	-1.36529
0.009375	0.0232558	-1.70933
0.01875	0.0232558	-2.0185
0.028125	0.0232558	-3.56722
0.0375	0.0232558	-5.15844
0.046875	0.0232558	-7.87499
0.05625	0.0232558	-15.4579
0.065625	0.0232558	-24.5366
0.075	0.0232558	-19.4846
0.084375	0.0232558	-5.03478
0.09375	0.0232558	-2.32304
0.103125	0.0232558	-1.67471
0.1125	0.0232558	-1.23851
0.121875	0.0232558	-0.996763
0.13125	0.0232558	-0.759212
0.140625	0.0232558	-0.724391
0.15	0.0232558	-0.459335
0.15	0.0139535	-0.47369
0.140625	0.0139535	-0.672182
0.13125	0.0139535	-0.667196
0.121875	0.0139535	-0.936217
0.1125	0.0139535	-1.31475
0.103125	0.0139535	-1.49088
0.09375	0.0139535	-1.82478
0.084375	0.0139535	-2.75097
0.075	0.0139535	-4.32079
0.065625	0.0139535	-7.02995
0.05625	0.0139535	-15.7527
0.046875	0.0139535	-28.7274
0.0375	0.0139535	-27.7756
0.028125	0.0139535	-10.9878
0.01875	0.0139535	-3.27061
0.009375	0.0139535	-2.16947
0	0.0139535	-1.48216
-0.009375	0.0139535	-1.81032
-0.01875	0.0139535	-2.48184
-0.028125	0.0139535	-3.90388
-0.0375	0.0139535	-3.8855
-0.046875	0.0139535	-4.71916
-0.05625	0.0139535	-12.2604
-0.065625	0.0139535	-13.458
-0.075	0.0139535	-13.7995
-0.084375	0.0139535	-13.7097
-0.09375	0.0139535	-11.9645
-0.103125	0.0139535	-5.78086
-0.1125	0.0139535	-0.573185
-0.121875	0.0139535	-0.402908
-0.13125	0.0139535	-0.0388206
-0.140625	0.0139535	-0.0922711
-0.15	0.0139535	0.301191
-0.15	0.00465116	0.305025
-0.140625	0.00465116	0.507388
-0.13125	0.00465116	0.361635
-0.121875	0.00465116	0.312033
-0.1125	0.00465116	-0.515503
-0.103125	0.00465116	-8.63467
-0.09375	0.00465116	-11.7613
-0.084375	0.00465116	-12.7893
-0.075	0.00465116	-14.1665
-0.065625	0.00465116	-14.5017
-0.05625	0.00465116	-8.32439
-0.046875	0.00465116	-2.43804
-0.0375	0.00465116	-2.3751
-0.028125	0.00465116	-2.31423
-0.01875	0.00465116	-2.29472
-0.009375	0.00465116	-1.5197
0	0.00465116	-1.40835
0.009375	0.00465116	-2.08867
0.01875	0.00465116	-3.17288
0.028125	0.00465116	-4.1224
0.0375	0.00465116	-7.23054
0.046875	0.00465116	-5.81308
0.05625	0.00465116	-3.65396
0.065625	0.00465116	-2.40093
0.075	0.00465116	-2.29483
0.084375	0.00465116	-1.93563
0.09375	0.00465116	-1.51878
0.103125	0.00465116	-1.05618
0.1125	0.00465116	-1.11676
0.121875	0.00465116	-0.835155
0.13125	0.00465116	-0.603671
0.140625	0.00465116	-0.444504
0.15	0.00465116	-0.544445
0.15	-0.00465116	-0.328971
0.140625	-0.00465116	-0.572085
0.13125	-0.00465116	-0.481228
0.121875	-0.00465116	-0.736908
0.1125	-0.00465116	-0.839796
0.103125	-0.00465116	-0.928581
0.09375	-0.00465116	-1.122
0.084375	-0.00465116	-1.44413
0.075	-0.00465116	-1.68751
0.065625	-0.00465116	-2.04381
0.05625	-0.00465116	-2.83993
0.046875	-0.00465116	-3.99731
0.0375	-0.00465116	-4.86836
0.028125	-0.00465116	-3.34475
0.01875	-0.00465116	-2.8736
0.009375	-0.00465116	-2.50727
0	-0.00465116	-1.74025
-0.009375	-0.00465116	-1.85214
-0.01875	-0.00465116	-2.2938
-0.028125	-0.00465116	-2.15988
-0.0375	-0.00465116	-1.75275
-0.046875	-0.00465116	-1.71501
-0.05625	-0.00465116	-3.96024
-0.065625	-0.00465116	-14.3021
-0.075	-0.00465116	-15.6926
-0.084375	-0.00465116	-15.2324
-0.09375	-0.00465116	-14.8407
-0.103125	-0.00465116	-15.8088
-0.1125	-0.00465116	-3.83516
-0.121875	-0.00465116	0.83289
-0.13125	-0.00465116	0.902236
-0.140625	-0.00465116	0.663999
-0.15	-0.00465116	0.804244
-0.15	-0.0139535	0.892846
-0.140625	-0.0139535	1.1656
-0.13125	-0.0139535	1.49096
-0.121875	-0.0139535	2.25662
-0.1125	-0.0139535	-1.5542
-0.103125	-0.0139535	-6.04123
-0.09375	-0.0139535	-8.79616
-0.084375	-0.0139535	-13.566
-0.075	-0.0139535	-16.0574
-0.065625	-0.0139535	-11.5457
-0.05625	-0.0139535	-0.563819
-0.046875	-0.0139535	-0.860665
-0.0375	-0.0139535	-1.22201
-0.028125	-0.0139535	-1.59347
-0.01875	-0.0139535	-2.05299
-0.009375	-0.0139535	-1.53867
0	-0.0139535	-2.0607
0.009375	-0.0139535	-2.59078
0.01875	-0.0139535	-2.5873
0.028125	-0.0139535	-3.1638
0.0375	-0.0139535	-4.54228
0.046875	-0.0139535	-3.24426
0.05625	-0.0139535	-2.55651
0.065625	-0.0139535	-2.22766
0.075	-0.0139535	-1.37659
0.084375	-0.0139535	-1.0962
0.09375	-0.0139535	-1.05291
0.103125	-0.0139535	-0.698621
0.1125	-0.0139535	-0.626017
0.121875	-0.0139535	-0.497169
0.13125	-0.0139535	-0.485572
0.140625	-0.0139535	-0.214362
0.15	-0.0139535	-0.505644
0.15	-0.0232558	-0.253244
0.140625	-0.0232558	-0.128945
0.13125	-0.0232558	-0.314974
0.121875	-0.0232558	-0.297676
0.1125	-0.0232558	-0.348973
0.103125	-0.0232558	-0.382277
0.09375	-0.0232558	-0.573079
0.084375	-0.0232558	-0.477749
0.075	-0.0232558	-0.9898
0.065625	-0.0232558	-1.42396
0.05625	-0.0232558	-2.16912
0.046875	-0.0232558	-2.37846
0.0375	-0.0232558	-2.90895
0.028125	-0.0232558	-2.33644
0.01875	-0.0232558	-2.42541
0.009375	-0.0232558	-2.45363
0	-0.0232558	-1.92797
-0.009375	-0.0232558	-1.83278
-0.01875	-0.0232558	-1.86425
-0.028125	-0.0232558	-1.33104
-0.0375	-0.0232558	-0.824317
-0.046875	-0.0232558	-0.270385
-0.05625	-0.0232558	1.52525
-0.065625	-0.0232558	0.652436
-0.075	-0.0232558	-0.84037
-0.084375	-0.0232558	15.9264
-0.09375	-0.0232558	50.4674
-0.103125	-0.0232558	79.2917
-0.1125	-0.0232558	59.9432
-0.121875	-0.0232558	6.41944
-0.13125	-0.0232558	2.35112
-0.140625	-0.0232558	0.610095
-0.15	-0.0232558	-0.0209265
-0.15	-0.0325581	-0.357208
-0.140625	-0.0325581	0.390415
-0.13125	-0.0325581	1.02527
-0.121875	-0.0325581	2.8265
-0.1125	-0.0325581	18.0882
-0.103125	-0.0325581	20.09
-0.09375	-0.0325581	25.3746
-0.084375	-0.0325581	46.1175
-0.075	-0.0325581	62.588
-0.065625	-0.0325581	33.4239
-0.05625	-0.0325581	3.63088
-0.046875	-0.0325581	0.509422
-0.0375	-0.0325581	-0.685893
-0.028125	-0.0325581	-1.30921
-0.01875	-0.0325581	-1.98612
-0.009375	-0.0325581	-2.88527
0	-0.0325581	-3.79347
0.009375	-0.0325581	-3.40111
0.01875	-0.0325581	-2.37311
0.028125	-0.0325581	-1.81596
0.0375	-0.0325581	-2.00012
0.046875	-0.0325581	-1.78947
0.05625	-0.0325581	-1.41557
0.065625	-0.0325581	-0.984634
0.075	-0.0325581	-0.608414
0.084375	-0.0325581	-0.0682572
0.09375	-0.0325581	0.108296
0.103125	-0.0325581	0.00956352
0.1125	-0.0325581	-0.0553091
0.121875	-0.0325581	0.106459
0.13125	-0.0325581	0.252346
0.140625	-0.0325581	0.0588728
0.15	-0.0325581	0.0289902
0.15	-0.0418605	0.286136
0.140625	-0.0418605	0.196775
0.13125	-0.0418605	-0.232175
0.121875	-0.0418605	0.130663
0.1125	-0.0418605	0.376813
0.103125	-0.0418605	0.460016
0.09375	-0.0418605	0.680112
0.084375	-0.0418605	0.761455
0.075	-0.0418605	0.277028
0.065625	-0.0418605	-0.207288
0.05625	-0.0418605	-0.544641
0.046875	-0.0418605	-1.57476
0.0375	-0.0418605	-1.87713
0.028125	-0.0418605	-1.93651
0.01875	-0.0418605	-3.0234
0.009375	-0.0418605	-6.80968
0	-0.0418605	-8.4566
-0.009375	-0.0418605	-9.59088
-0.01875	-0.0418605	-5.9597
-0.028125	-0.0418605	-3.352
-0.0375	-0.0418605	-1.5565
-0.046875	-0.0418605	-0.119709
-0.05625	-0.0418605	2.43194
-0.065625	-0.0418605	11.2558
-0.075	-0.0418605	20.8768
-0.084375	-0.0418605	11.9982
-0.09375	-0.0418605	10.2594
-0.103125	-0.0418605	11.8887
-0.1125	-0.0418605	8.68793
-0.121875	-0.0418605	3.13906
-0.13125	-0.0418605	1.07543
-0.140625	-0.0418605	0.631592
-0.15	-0.0418605	0.730203
-0.15	-0.0511628	1.44933
-0.140625	-0.0511628	1.70949
-0.13125	-0.0511628	2.27655
-0.121875	-0.0511628	3.05754
-0.1125	-0.0511628	3.77399
-0.103125	-0.0511628	5.7908
-0.09375	-0.0511628	7.7454
-0.084375	-0.0511628	7.0265
-0.075	-0.0511628	5.63983
-0.065625	-0.0511628	2.45875
-0.05625	-0.0511628	-4.83357
-0.046875	-0.0511628	-11.4497
-0.0375	-0.0511628	-22.7586
-0.028125	-0.0511628	-38.435
-0.01875	-0.0511628	-63.9876
-0.009375	-0.0511628	-57.182
0	-0.0511628	-10.9792
0.009375	-0.0511628	-7.32464
0.01875	-0.0511628	-3.94063
0.028125	-0.0511628	-1.63477
0.0375	-0.0511628	-1.86962
0.046875	-0.0511628	1.04507
0.05625	-0.0511628	3.35957
0.065625	-0.0511628	4.40839
0.075	-0.0511628	5.08796
0.084375	-0.0511628	6.06397
0.09375	-0.0511628	5.11991
0.103125	-0.0511628	1.54528
0.1125	-0.0511628	0.470659
0.121875	-0.0511628	0.196178
0.13125	-0.0511628	0.15073
0.140625	-0.0511628	0.079021
0.15	-0.0511628	0.0304058
0.15	-0.0604651	0.0372481
0.140625	-0.0604651	0.234465
0.13125	-0.0604651	0.229441
0.121875	-0.0604651	0.230333
0.1125	-0.0604651	0.343664
0.103125	-0.0604651	1.68499
0.09375	-0.0604651	8.25427
0.084375	-0.0604651	24.5205
0.075	-0.0604651	33.7014
0.065625	-0.0604651	42.2026
0.05625	-0.0604651	37.317
0.046875	-0.0604651	16.9343
0.0375	-0.0604651	1.9102
0.028125	-0.0604651	-1.62004
0.01875	-0.0604651	-5.45099
0.009375	-0.0604651	-7.59901
0	-0.0604651	-14.1476
-0.009375	-0.0604651	-76.9446
-0.01875	-0.0604651	-95.8648
-0.028125	-0.0604651	-96.0769
-0.0375	-0.0604651	-95.7353
-0.046875	-0.0604651	-94.0044
-0.05625	-0.0604651	-86.6106
-0.065625	-0.0604651	-69.3186
-0.075	-0.0604651	-43.2184
-0.084375	-0.0604651	-12.3818
-0.09375	-0.0604651	2.62447
-0.103125	-0.0604651	3.57798
-0.1125	-0.0604651	2.8439
-0.121875	-0.0604651	2.45025
-0.13125	-0.0604651	2.02581
-0.140625	-0.0604651	1.64808
-0.15	-0.0604651	1.39151
-0.15	-0.0697674	1.27723
-0.140625	-0.0697674	1.62059
-0.13125	-0.0697674	1.89699
-0.121875	-0.0697674	2.30423
-0.1125	-0.0697674	2.54722
-0.103125	-0.0697674	2.47543
-0.09375	-0.0697674	1.89436
-0.084375	-0.0697674	-16.0083
-0.075	-0.0697674	-79.7823
-0.065625	-0.0697674	-93.1838
-0.05625	-0.0697674	-97.7973
-0.046875	-0.0697674	-101.394
-0.0375	-0.0697674	-103.532
-0.028125	-0.0697674	-104.57
-0.01875	-0.0697674	-107.155
-0.009375	-0.0697674	-94.7616
0	-0.0697674	-22.022
0.009375	-0.0697674	-6.93663
0.01875	-0.0697674	-5.56874
0.028125	-0.0697674	-1.17079
0.0375	-0.0697674	4.68383
0.046875	-0.0697674	6.85024
0.05625	-0.0697674	6.79299
0.065625	-0.0697674	7.1071
0.075	-0.0697674	5.93814
0.084375	-0.0697674	3.77907
0.09375	-0.0697674	1.96965
0.103125	-0.0697674	0.908097
0.1125	-0.0697674	0.741576
0.121875	-0.0697674	0.272611
0.13125	-0.0697674	0.338456
0.140625	-0.0697674	0.46076
0.15	-0.0697674	0.334832
0.15	-0.0790698	0.742896
0.140625	-0.0790698	0.809797
0.13125	-0.0790698	0.910637
0.121875	-0.0790698	1.05961
0.1125	-0.0790698	1.29152
0.103125	-0.0790698	2.04491
0.09375	-0.0790698	3.15571
0.084375	-0.0790698	4.24677
0.075	-0.0790698	7.14934
0.065625	-0.0790698	5.55425
0.05625	-0.0790698	4.20655
0.046875	-0.0790698	2.94246
0.0375	-0.0790698	1.34621
0.028125	-0.0790698	-1.38078
0.01875	-0.0790698	-6.54174
0.009375	-0.0790698	-6.58705
0	-0.0790698	-27.9466
-0.009375	-0.0790698	-92.4148
-0.01875	-0.0790698	-99.4542
-0.028125	-0.0790698	-100.763
-0.0375	-0.0790698	-102.285
-0.046875	-0.0790698	-103.118
-0.05625	-0.0790698	-102.648
-0.065625	-0.0790698	-101.236
-0.075	-0.0790698	-88.551
-0.084375	-0.0790698	-18.8807
-0.09375	-0.0790698	0.143994
-0.103125	-0.0790698	2.21826
-0.1125	-0.0790698	2.16552
-0.121875	-0.0790698	1.87477
-0.13125	-0.0790698	1.54092
-0.140625	-0.0790698	1.32136
-0.15	-0.0790698	1.14546
-0.15	-0.0883721	1.21875
-0.140625	-0.0883721	1.36693
-0.13125	-0.0883721	1.61393
-0.121875	-0.0883721	1.60708
-0.1125	-0.0883721	1.89334
-0.103125	-0.0883721	2.82323
-0.09375	-0.0883721	1.56322
-0.084375	-0.0883721	-7.02576
-0.075	-0.0883721	-71.1321
-0.065625	-0.0883721	-94.2706
-0.05625	-0.0883721	-99.239
-0.046875	-0.0883721	-101.614
-0.0375	-0.0883721	-103.205
-0.028125	-0.0883721	-103.633
-0.01875	-0.0883721	-104.132
-0.009375	-0.0883721	-99.7916
0	-0.0883721	-40.3041
0.009375	-0.0883721	-6.4554
0.01875	-0.0883721	-6.4794
0.028125	-0.0883721	-3.07885
0.0375	-0.0883721	-0.564941
0.046875	-0.0883721	1.02786
0.05625	-0.0883721	1.46384
0.065625	-0.0883721	1.52255
0.075	-0.0883721	2.1871
0.084375	-0.0883721	2.06689
0.09375	-0.0883721	1.73932
0.103125	-0.0883721	1.61248
0.1125	-0.0883721	1.34358
0.121875	-0.0883721	1.31855
0.13125	-0.0883721	1.10598
0.140625	-0.0883721	0.986278
0.15	-0.0883721	0.843375
0.15	-0.0976744	0.795969
0.140625	-0.0976744	1.09467
0.13125	-0.0976744	1.24076
0.121875	-0.0976744	1.42676
0.1125	-0.0976744	1.50198
0.103125	-0.0976744	1.64011
0.09375	-0.0976744	1.59941
0.084375	-0.0976744	1.46671
0.075	-0.0976744	1.29945
0.065625	-0.0976744	1.10217
0.05625	-0.0976744	0.294869
0.046875	-0.0976744	-3.19088
0.0375	-0.0976744	-17.4547
0.028125	-0.0976744	-14.5264
0.01875	-0.0976744	-5.77746
0.009375	-0.0976744	-7.88273
0	-0.0976744	-15.8213
-0.009375	-0.0976744	-44.94
-0.01875	-0.0976744	-56.9776
-0.028125	-0.0976744	-76.0979
-0.0375	-0.0976744	-88.6091
-0.046875	-0.0976744	-93.2026
-0.05625	-0.0976744	-95.3817
-0.065625	-0.0976744	-95.026
-0.075	-0.0976744	-67.5369
-0.084375	-0.0976744	-0.896587
-0.09375	-0.0976744	3.70665
-0.103125	-0.0976744	2.92803
-0.1125	-0.0976744	1.68965
-0.121875	-0.0976744	1.5384
-0.13125	-0.0976744	1.26557
-0.140625	-0.0976744	1.2748
-0.15	-0.0976744	0.96344
-0.15	-0.106977	1.01918
-0.140625	-0.106977	1.1172
-0.13125	-0.106977	1.23263
-0.121875	-0.106977	1.09755
-0.1125	-0.106977	1.19032
-0.103125	-0.106977	2.50882
-0.09375	-0.106977	6.03287
-0.084375	-0.106977	7.98239
-0.075	-0.106977	-33.3558
-0.065625	-0.106977	-48.6868
-0.05625	-0.106977	-32.56
-0.046875	-0.106977	-19.8095
-0.0375	-0.106977	-12.148
-0.028125	-0.106977	-8.4628
-0.01875	-0.106977	-6.75276
-0.009375	-0.106977	-5.57715
0	-0.106977	-5.59904
0.009375	-0.106977	-4.41633
0.01875	-0.106977	-9.45896
0.028125	-0.106977	-22.4635
0.0375	-0.106977	-66.5641
0.046875	-0.106977	12.4084
0.05625	-0.106977	13.6512
0.065625	-0.106977	7.27622
0.075	-0.106977	4.36302
0.084375	-0.106977	2.59209
0.09375	-0.106977	3.11875
0.103125	-0.106977	3.28725
0.1125	-0.106977	1.96456
0.121875	-0.106977	1.54759
0.13125	-0.106977	1.38095
0.140625	-0.106977	1.15388
0.15	-0.106977	1.00798
0.15	-0.116279	1.05682
0.140625	-0.116279	1.32924
0.13125	-0.116279	1.48878
0.121875	-0.116279	2.11491
0.1125	-0.116279	2.93734
0.103125	-0.116279	4.23455
0.09375	-0.116279	8.58943
0.084375	-0.116279	14.39
0.075	-0.116279	36.3764
0.065625	-0.116279	80.2832
0.05625	-0.116279	100.666
0.046875	-0.116279	95.7115
0.0375	-0.116279	-6.95603
0.028125	-0.116279	-18.6241
0.01875	-0.116279	-5.83814
0.009375	-0.116279	-3.33782
0	-0.116279	-2.66925
-0.009375	-0.116279	-1.61839
-0.01875	-0.116279	-1.14915
-0.028125	-0.116279	-0.786346
-0.0375	-0.116279	-0.68697
-0.046875	-0.116279	-0.762179
-0.05625	-0.116279	-1.57717
-0.065625	-0.116279	-2.7853
-0.075	-0.116279	-0.574704
-0.084375	-0.116279	1.47983
-0.09375	-0.116279	1.0643
-0.103125	-0.116279	0.432065
-0.1125	-0.116279	0.104626
-0.121875	-0.116279	0.617165
-0.13125	-0.116279	0.984224
-0.140625	-0.116279	1.04533
-0.15	-0.116279	0.962039
-0.15	-0.125581	0.952262
-0.140625	-0.125581	0.987301
-0.13125	-0.125581	0.944812
-0.121875	-0.125581	0.210114
-0.1125	-0.125581	-0.042698
-0.103125	-0.125581	-0.206034
-0.09375	-0.125581	-0.378327
-0.084375	-0.125581	0.57789
-0.075	-0.125581	0.990968
-0.065625	-0.125581	0.485211
-0.05625	-0.125581	0.283714
-0.046875	-0.125581	0.196418
-0.0375	-0.125581	-0.442348
-0.028125	-0.125581	-0.648088
-0.01875	-0.125581	-0.893496
-0.009375	-0.125581	-1.41282
0	-0.125581	-2.19753
0.009375	-0.125581	-4.15676
0.01875	-0.125581	-5.52657
0.028125	-0.125581	-7.98821
0.0375	-0.125581	64.3459
0.046875	-0.125581	104.514
0.05625	-0.125581	112.711
0.065625	-0.125581	115.849
0.075	-0.125581	116.401
0.084375	-0.125581	101.552
0.09375	-0.125581	29.9452
0.103125	-0.125581	6.25892
0.1125	-0.125581	2.39525
0.121875	-0.125581	1.88685
0.13125	-0.125581	1.73569
0.140625	-0.125581	1.30101
0.15	-0.125581	0.967528
0.15	-0.134884	0.488783
0.140625	-0.134884	0.64295
0.13125	-0.134884	0.826299
0.121875	-0.134884	0.996918
0.1125	-0.134884	1.88944
0.103125	-0.134884	4.45113
0.09375	-0.134884	15.6109
0.084375	-0.134884	84.1689
0.075	-0.134884	111.726
0.065625	-0.134884	112.023
0.05625	-0.134884	117.007
0.046875	-0.134884	114.514
0.0375	-0.134884	105.099
0.028125	-0.134884	23.2795
0.01875	-0.134884	-1.33359
0.009375	-0.134884	-2.20214
0	-0.134884	-1.74491
-0.009375	-0.134884	-0.968138
-0.01875	-0.134884	-0.432737
-0.028125	-0.134884	-0.470894
-0.0375	-0.134884	0.0347642
-0.046875	-0.134884	0.0667842
-0.05625	-0.134884	0.41777
-0.065625	-0.134884	0.525448
-0.075	-0.134884	0.699846
-0.084375	-0.134884	-0.0661758
-0.09375	-0.134884	-0.379029
-0.103125	-0.134884	-0.270671
-0.1125	-0.134884	-0.355464
-0.121875	-0.134884	0.411425
-0.13125	-0.134884	0.82423
-0.140625	-0.134884	0.789865
-0.15	-0.134884	0.716678
-0.15	-0.144186	0.745765
-0.140625	-0.144186	0.807267
-0.13125	-0.144186	0.657652
-0.121875	-0.144186	0.525359
-0.1125	-0.144186	-0.142703
-0.103125	-0.144186	-0.0489631
-0.09375	-0.144186	-0.299653
-0.084375	-0.144186	-0.134251
-0.075	-0.144186	0.415534
-0.065625	-0.144186	0.504773
-0.05625	-0.144186	0.287511
-0.046875	-0.144186	0.125269
-0.0375	-0.144186	-0.013851
-0.028125	-0.144186	-0.216222
-0.01875	-0.144186	-0.662783
-0.009375	-0.144186	-0.876288
0	-0.144186	-1.92424
0.009375	-0.144186	-1.69283
0.01875	-0.144186	-3.30008
0.028125	-0.144186	46.5004
0.0375	-0.144186	103.054
0.046875	-0.144186	110.207
0.05625	-0.144186	115.151
0.065625	-0.144186	116.817
0.075	-0.144186	119.953
0.084375	-0.144186	58.4239
0.09375	-0.144186	8.97923
0.103125	-0.144186	5.09749
0.1125	-0.144186	2.12698
0.121875	-0.144186	1.04632
0.13125	-0.144186	0.824315
0.140625	-0.144186	0.45187
0.15	-0.144186	0.337206
0.15	-0.153488	0.307737
0.140625	-0.153488	0.505183
0.13125	-0.153488	0.651066
0.121875	-0.153488	0.962594
0.1125	-0.153488	1.49124
0.103125	-0.153488	4.56755
0.09375	-0.153488	6.29399
0.084375	-0.153488	25.5604
0.075	-0.153488	100.269
0.065625	-0.153488	109.728
0.05625	-0.153488	95.9362
0.046875	-0.153488	55.8996
0.0375	-0.153488	22.901
0.028125	-0.153488	6.38651
0.01875	-0.153488	-0.381808
0.009375	-0.153488	-0.94122
0	-0.153488	-0.974614
-0.009375	-0.153488	-0.494484
-0.01875	-0.153488	-0.425565
-0.028125	-0.153488	-0.307923
-0.0375	-0.153488	0.130828
-0.046875	-0.153488	-0.0602482
-0.05625	-0.153488	0.276529
-0.065625	-0.153488	0.517682
-0.075	-0.153488	0.171276
-0.084375	-0.153488	-0.233101
-0.09375	-0.153488	-0.181042
-0.103125	-0.153488	-0.374459
-0.1125	-0.153488	0.0772771
-0.121875	-0.153488	0.543527
-0.13125	-0.153488	0.571986
-0.140625	-0.153488	0.554935
-0.15	-0.153488	0.676914
-0.15	-0.162791	0.623465
-0.140625	-0.162791	0.533628
-0.13125	-0.162791	0.586009
-0.121875	-0.162791	0.519787
-0.1125	-0.162791	0.0524497
-0.103125	-0.162791	-0.287612
-0.09375	-0.162791	-0.247751
-0.084375	-0.162791	-0.226323
-0.075	-0.162791	0.0229
-0.065625	-0.162791	0.181442
-0.05625	-0.162791	0.0940158
-0.046875	-0.162791	0.150742
-0.0375	-0.162791	-0.086962
-0.028125	-0.162791	-0.290399
-0.01875	-0.162791	-0.378184
-0.009375	-0.162791	-0.260113
0	-0.162791	-0.542455
0.009375	-0.162791	-0.651747
0.01875	-0.162791	-0.606248
0.028125	-0.162791	-0.152421
0.0375	-0.162791	0.805627
0.046875	-0.162791	3.52591
0.05625	-0.162791	8.70893
0.065625	-0.162791	20.9508
0.075	-0.162791	34.1712
0.084375	-0.162791	10.9853
0.09375	-0.162791	5.20668
0.103125	-0.162791	3.61142
0.1125	-0.162791	2.05714
0.121875	-0.162791	1.39117
0.13125	-0.162791	0.813679
0.140625	-0.162791	0.698176
0.15	-0.162791	0.471769
0.15	-0.172093	0.757136
0.140625	-0.172093	1.04195
0.13125	-0.172093	1.35704
0.121875	-0.172093	1.40042
0.1125	-0.172093	1.81004
0.103125	-0.172093	2.18717
0.09375	-0.172093	4.29448
0.084375	-0.172093	3.87197
0.075	-0.172093	6.62042
0.065625	-0.172093	2.40948
0.05625	-0.172093	1.25523
0.046875	-0.172093	0.583703
0.0375	-0.172093	0.315815
0.028125	-0.172093	0.196111
0.01875	-0.172093	-0.120597
0.009375	-0.172093	-0.237697
0	-0.172093	-0.122021
-0.009375	-0.172093	-0.205561
-0.01875	-0.172093	-0.296862
-0.028125	-0.172093	-0.125876
-0.0375	-0.172093	0.0882715
-0.046875	-0.172093	-0.121024
-0.05625	-0.172093	0.0025068
-0.065625	-0.172093	0.17279
-0.075	-0.172093	0.00694924
-0.084375	-0.172093	-0.12692
-0.09375	-0.172093	-0.0494571
-0.103125	-0.172093	-0.2064
-0.1125	-0.172093	-0.205951
-0.121875	-0.172093	0.258512
-0.13125	-0.172093	0.414396
-0.140625	-0.172093	0.428655
-0.15	-0.172093	0.429145
-0.15	-0.181395	0.535706
-0.140625	-0.181395	0.465388
-0.13125	-0.181395	0.398321
-0.121875	-0.181395	0.274871
-0.1125	-0.181395	-0.269115
-0.103125	-0.181395	-0.13889
-0.09375	-0.181395	-0.186892
-0.084375	-0.181395	-0.214628
-0.075	-0.181395	-0.0923345
-0.065625	-0.181395	0.137571
-0.05625	-0.181395	-0.0645202
-0.046875	-0.181395	0.00676018
-0.0375	-0.181395	-0.0573201
-0.028125	-0.181395	0.0407534
-0.01875	-0.181395	-0.065587
-0.009375	-0.181395	-0.250392
0	-0.181395	-0.171009
0.009375	-0.181395	0.0154269
0.01875	-0.181395	-0.0952166
0.028125	-0.181395	0.324835
0.0375	-0.181395	0.340089
0.046875	-0.181395	0.321189
0.05625	-0.181395	0.669088
0.065625	-0.181395	0.957789
0.075	-0.181395	1.58341
0.084375	-0.181395	2.36509
0.09375	-0.181395	2.15283
0.103125	-0.181395	1.3998
0.1125	-0.181395	1.28437
0.121875	-0.181395	1.19467
0.13125	-0.181395	0.948336
0.140625	-0.181395	0.966129
0.15	-0.181395	0.922481
0.15	-0.190698	0.791577
0.140625	-0.190698	0.919904
0.13125	-0.190698	0.872285
0.121875	-0.190698	0.985384
0.1125	-0.190698	0.845271
0.103125	-0.190698	1.13734
0.09375	-0.190698	1.13653
0.084375	-0.190698	1.14757
0.075	-0.190698	1.02757
0.065625	-0.190698	0.704954
0.05625	-0.190698	0.556347
0.046875	-0.190698	0.62596
0.0375	-0.190698	0.241934
0.028125	-0.190698	0.237825
0.01875	-0.190698	0.125033
0.009375	-0.190698	0.00879812
0	-0.190698	-0.074228
-0.009375	-0.190698	-0.193387
-0.01875	-0.190698	-0.239496
-0.028125	-0.190698	-0.0414824
-0.0375	-0.190698	-0.0590854
-0.046875	-0.190698	-0.0370133
-0.05625	-0.190698	-0.063857
-0.065625	-0.190698	0.148331
-0.075	-0.190698	0.109882
-0.084375	-0.190698	-0.061867
-0.09375	-0.190698	-0.263531
-0.103125	-0.190698	-0.254991
-0.1125	-0.190698	-0.126234
-0.121875	-0.190698	0.273811
-0.13125	-0.190698	0.24043
-0.140625	-0.190698	0.491268
-0.15	-0.190698	0.478004
-0.15	-0.2	0.206035
-0.140625	-0.2	0.3501
-0.13125	-0.2	0.0674129
-0.121875	-0.2	0.268788
-0.1125	-0.2	-0.212698
-0.103125	-0.2	0.0863286
-0.09375	-0.2	-0.00791868
-0.084375	-0.2	0.120502
-0.075	-0.2	0.139233
-0.065625	-0.2	0.316261
-0.05625	-0.2	0.0802416
-0.046875	-0.2	-0.0925776
-0.0375	-0.2	0.0356553
-0.028125	-0.2	0.0389824
-0.01875	-0.2	-0.0422657
-0.009375	-0.2	0.0352389
0	-0.2	0.0875144
0.009375	-0.2	0.0807873
0.01875	-0.2	0.0530586
0.028125	-0.2	0.14726
0.0375	-0.2	0.25326
0.046875	-0.2	0.395151
0.05625	-0.2	0.521001
0.065625	-0.2	0.678723
0.075	-0.2	0.672348
0.084375	-0.2	0.836069
0.09375	-0.2	0.971287
0.103125	-0.2	0.919655
0.1125	-0.2	1.01483
0.121875	-0.2	0.881889
0.13125	-0.2	0.760997
0.140625	-0.2	0.800807
0.15	-0.2	0.746534

## Sheet: F2c
s1			s2			s3			s4			s5
distance	photocurrent		distance	photocurrent		distance	photocurrent		distance	photocurrent		distance	photocurrent
μm	nA		μm	nA		μm	nA		μm	nA		μm	nA
0.3	-0.98942		0.5	-4.20543		0.2	-4.69182		0	-16.2272		0	-2.91436
1.02242	-1.1297		1.20714	-5.70497		0.93021	-5.09883		0.74095	-7.83129		0.88198	-3.49702
1.74484	-1.26884		1.91427	-6.53134		1.66043	-4.62969		1.48189	-9.28948		1.76396	-4.33742
2.46726	-1.48019		2.62141	-7.05124		2.39064	-4.03132		2.22284	-14.1682		2.64594	-4.92693
3.18968	-1.80264		3.32854	-8.60072		3.12085	-5.96995		2.96379	-18.4497		3.52793	-5.23178
3.9121	-2.40046		4.03568	-13.9483		3.85106	-10.7215		3.70474	-17.8871		4.40991	-6.48391
4.63452	-3.21273		4.74281	-25.0641		4.58128	-15.3635		4.44568	-13.7916		5.29189	-13.8019
5.35694	-4.1858		5.44995	-46.8202		5.31149	-15.6835		5.18663	-14.0914		6.17387	-27.8048
6.07936	-5.30022		6.15708	-71.4294		6.0417	-15.4842		5.92758	-21.0951		7.05585	-43.2257
6.80178	-8.90147		6.86422	-86.2734		6.77191	-11.3572		6.66853	-29.1339		7.93783	-55.7504
7.5242	-15.4481		7.57135	-93.9303		7.50213	-7.40394		7.40947	-35.4867		8.81982	-59.7138
8.24662	-27.388		8.27849	-96.0185		8.23234	-3.54173		8.15042	-28.8734		9.7018	-59.482
8.96904	-52.879		8.98563	-96.8613		8.96255	-3.08397		8.89137	-19.0988		10.5838	-59.0137
9.69146	-75.5435		9.69276	-96.788		9.69276	-2.68237		9.63232	-14.3121		11.4658	-58.1234
10.4139	-95.1315		10.3999	-96.9147		10.423	-2.44278		10.3733	-12.2617		12.3477	-57.5974
11.1363	-108.632		11.107	-97.558		11.1532	-2.31114		11.1142	-12.3274		13.2297	-57.3562
11.8587	-108.182		11.8142	-97.1385		11.8834	-2.18105		11.8552	-13.0426		14.1117	-56.8606
12.5811	-107.859		12.5213	-97.5038		12.6136	-1.90876		12.5961	-12.9766		14.9937	-56.5912
13.3036	-106.435		13.2284	-97.4949		13.3438	-1.60219		13.337	-12.6391		15.8757	-56.3585
14.026	-104.451		13.9356	-96.9709		14.074	-1.34874		14.078	-13.1491		16.7577	-55.9631
14.7484	-105.443		14.6427	-96.5086		14.8042	-1.13012		14.8189	-13.4231		17.6396	-55.3674
15.4708	-106.045		15.3498	-95.7995		15.5345	-0.90348		15.5599	-14.1495		18.5216	-55.1326
16.1932	-105.159		16.057	-94.1074		16.2647	-0.59465		16.3008	-13.3151		19.4036	-54.8318
16.9157	-100.707		16.7641	-92.9693		16.9949	-0.3431		17.0418	-8.82799		20.2856	-54.5577
17.6381	-90.8236		17.4713	-91.8387		17.7251	0.52008		17.7827	-1.45019		21.1676	-54.3431
18.3605	-71.293		18.1784	-88.5814		18.4553	2.27461		18.5237	24.5633		22.0495	-54.0522
19.0829	-43.112		18.8855	-83.3021		19.1855	4.91412		19.2646	50.8899		22.9315	-53.498
19.8053	-11.176		19.5927	-73.494		19.9157	15.0607		20.0056	51.8149		23.8135	-52.2931
20.5278	6.60086		20.2998	-52.5276		20.6459	25.3341		20.7465	33.4429		24.6955	-48.9327
21.2502	12.9651		21.0069	-26.959		21.3762	27.248		21.4875	20.0764		25.5775	-42.5157
21.9726	10.5056		21.7141	-8.56863		22.1064	16.2759		22.2284	13.3143		26.4595	-27.2015
22.695	8.29156		22.4212	-1.2827		22.8366	7.62178		22.9694	10.0727		27.3414	-11.7692
23.4174	6.54672		23.1283	2.09674		23.5668	5.48433		23.7103	7.23157		28.2234	-2.63028
24.1399	4.87033		23.8355	2.70808		24.297	4.96099		24.4513	3.10869		29.1054	0.33734
24.8623	4.55483		24.5426	2.93779		25.0272	4.24623		25.1922	-0.14453		29.9874	0.64318
25.5847	4.65662		25.2497	2.93397		25.7574	3.00487		25.9332	-1.19281		30.8694	0.80329
26.3071	4.87653		25.9569	2.4517		26.4876	1.91083		26.6741	-1.41836		31.7513	0.82359
27.0295	6.3273		26.664	2.15455		27.2179	1.41802		27.4151	-1.12791		32.6333	0.56218

## Sheet: F2d
degree	I⊥b (＞0 part)	degree	I⊥b (＞0 part)	degree	I∥b
°	arb. Units	°	arb. units	°	arb. units
0	0	90.01	-0.000174533	0	0.5
0.01	0.000174533	90.02	-0.000349066	0.01	0.5
0.02	0.000349066	90.03	-0.000523599	0.02	0.5
0.03	0.000523599	90.04	-0.000698131	0.03	0.5
0.04	0.000698131	90.05	-0.000872664	0.04	0.5
0.05	0.000872664	90.06	-0.00105	0.05	0.5
0.06	0.00105	90.07	-0.00122	0.06	0.5
0.07	0.00122	90.08	-0.0014	0.07	0.5
0.08	0.0014	90.09	-0.00157	0.08	0.5
0.09	0.00157	90.1	-0.00175	0.09	0.5
0.1	0.00175	90.11	-0.00192	0.1	0.5
0.11	0.00192	90.12	-0.00209	0.11	0.5
0.12	0.00209	90.13	-0.00227	0.12	0.5
0.13	0.00227	90.14	-0.00244	0.13	0.5
0.14	0.00244	90.15	-0.00262	0.14	0.5
0.15	0.00262	90.16	-0.00279	0.15	0.5
0.16	0.00279	90.17	-0.00297	0.16	0.5
0.17	0.00297	90.18	-0.00314	0.17	0.5
0.18	0.00314	90.19	-0.00332	0.18	0.5
0.19	0.00332	90.2	-0.00349	0.19	0.5
0.2	0.00349	90.21	-0.00367	0.2	0.5
0.21	0.00367	90.22	-0.00384	0.21	0.5
0.22	0.00384	90.23	-0.00401	0.22	0.5
0.23	0.00401	90.24	-0.00419	0.23	0.5
0.24	0.00419	90.25	-0.00436	0.24	0.5
0.25	0.00436	90.26	-0.00454	0.25	0.5
0.26	0.00454	90.27	-0.00471	0.26	0.49999
0.27	0.00471	90.28	-0.00489	0.27	0.49999
0.28	0.00489	90.29	-0.00506	0.28	0.49999
0.29	0.00506	90.3	-0.00524	0.29	0.49999
0.3	0.00524	90.31	-0.00541	0.3	0.49999
0.31	0.00541	90.32	-0.00558	0.31	0.49999
0.32	0.00558	90.33	-0.00576	0.32	0.49999
0.33	0.00576	90.34	-0.00593	0.33	0.49999
0.34	0.00593	90.35	-0.00611	0.34	0.49999
0.35	0.00611	90.36	-0.00628	0.35	0.49999
0.36	0.00628	90.37	-0.00646	0.36	0.49999
0.37	0.00646	90.38	-0.00663	0.37	0.49999
0.38	0.00663	90.39	-0.00681	0.38	0.49999
0.39	0.00681	90.4	-0.00698	0.39	0.49999
0.4	0.00698	90.41	-0.00716	0.4	0.49999
0.41	0.00716	90.42	-0.00733	0.41	0.49999
0.42	0.00733	90.43	-0.0075	0.42	0.49999
0.43	0.0075	90.44	-0.00768	0.43	0.49999
0.44	0.00768	90.45	-0.00785	0.44	0.49999
0.45	0.00785	90.46	-0.00803	0.45	0.49998
0.46	0.00803	90.47	-0.0082	0.46	0.49998
0.47	0.0082	90.48	-0.00838	0.47	0.49998
0.48	0.00838	90.49	-0.00855	0.48	0.49998
0.49	0.00855	90.5	-0.00873	0.49	0.49998
0.5	0.00873	90.51	-0.0089	0.5	0.49998
0.51	0.0089	90.52	-0.00908	0.51	0.49998
0.52	0.00908	90.53	-0.00925	0.52	0.49998
0.53	0.00925	90.54	-0.00942	0.53	0.49998
0.54	0.00942	90.55	-0.0096	0.54	0.49998
0.55	0.0096	90.56	-0.00977	0.55	0.49998
0.56	0.00977	90.57	-0.00995	0.56	0.49998
0.57	0.00995	90.58	-0.01012	0.57	0.49998
0.58	0.01012	90.59	-0.0103	0.58	0.49997
0.59	0.0103	90.6	-0.01047	0.59	0.49997
0.6	0.01047	90.61	-0.01065	0.6	0.49997
0.61	0.01065	90.62	-0.01082	0.61	0.49997
0.62	0.01082	90.63	-0.01099	0.62	0.49997
0.63	0.01099	90.64	-0.01117	0.63	0.49997
0.64	0.01117	90.65	-0.01134	0.64	0.49997
0.65	0.01134	90.66	-0.01152	0.65	0.49997
0.66	0.01152	90.67	-0.01169	0.66	0.49997
0.67	0.01169	90.68	-0.01187	0.67	0.49997
0.68	0.01187	90.69	-0.01204	0.68	0.49996
0.69	0.01204	90.7	-0.01222	0.69	0.49996
0.7	0.01222	90.71	-0.01239	0.7	0.49996
0.71	0.01239	90.72	-0.01257	0.71	0.49996
0.72	0.01257	90.73	-0.01274	0.72	0.49996
0.73	0.01274	90.74	-0.01291	0.73	0.49996
0.74	0.01291	90.75	-0.01309	0.74	0.49996
0.75	0.01309	90.76	-0.01326	0.75	0.49996
0.76	0.01326	90.77	-0.01344	0.76	0.49996
0.77	0.01344	90.78	-0.01361	0.77	0.49995
0.78	0.01361	90.79	-0.01379	0.78	0.49995
0.79	0.01379	90.8	-0.01396	0.79	0.49995
0.8	0.01396	90.81	-0.01414	0.8	0.49995
0.81	0.01414	90.82	-0.01431	0.81	0.49995
0.82	0.01431	90.83	-0.01448	0.82	0.49995
0.83	0.01448	90.84	-0.01466	0.83	0.49995
0.84	0.01466	90.85	-0.01483	0.84	0.49995
0.85	0.01483	90.86	-0.01501	0.85	0.49994
0.86	0.01501	90.87	-0.01518	0.86	0.49994
0.87	0.01518	90.88	-0.01536	0.87	0.49994
0.88	0.01536	90.89	-0.01553	0.88	0.49994
0.89	0.01553	90.9	-0.01571	0.89	0.49994
0.9	0.01571	90.91	-0.01588	0.9	0.49994
0.91	0.01588	90.92	-0.01605	0.91	0.49994
0.92	0.01605	90.93	-0.01623	0.92	0.49994
0.93	0.01623	90.94	-0.0164	0.93	0.49993
0.94	0.0164	90.95	-0.01658	0.94	0.49993
0.95	0.01658	90.96	-0.01675	0.95	0.49993
0.96	0.01675	90.97	-0.01693	0.96	0.49993
0.97	0.01693	90.98	-0.0171	0.97	0.49993
0.98	0.0171	90.99	-0.01728	0.98	0.49993
0.99	0.01728	91	-0.01745	0.99	0.49993
1	0.01745	91.01	-0.01762	1	0.49992
1.01	0.01762	91.02	-0.0178	1.01	0.49992
1.02	0.0178	91.03	-0.01797	1.02	0.49992
1.03	0.01797	91.04	-0.01815	1.03	0.49992
1.04	0.01815	91.05	-0.01832	1.04	0.49992
1.05	0.01832	91.06	-0.0185	1.05	0.49992
1.06	0.0185	91.07	-0.01867	1.06	0.49991
1.07	0.01867	91.08	-0.01885	1.07	0.49991
1.08	0.01885	91.09	-0.01902	1.08	0.49991
1.09	0.01902	91.1	-0.01919	1.09	0.49991
1.1	0.01919	91.11	-0.01937	1.1	0.49991
1.11	0.01937	91.12	-0.01954	1.11	0.49991
1.12	0.01954	91.13	-0.01972	1.12	0.4999
1.13	0.01972	91.14	-0.01989	1.13	0.4999
1.14	0.01989	91.15	-0.02007	1.14	0.4999
1.15	0.02007	91.16	-0.02024	1.15	0.4999
1.16	0.02024	91.17	-0.02041	1.16	0.4999
1.17	0.02041	91.18	-0.02059	1.17	0.4999
1.18	0.02059	91.19	-0.02076	1.18	0.49989
1.19	0.02076	91.2	-0.02094	1.19	0.49989
1.2	0.02094	91.21	-0.02111	1.2	0.49989
1.21	0.02111	91.22	-0.02129	1.21	0.49989
1.22	0.02129	91.23	-0.02146	1.22	0.49989
1.23	0.02146	91.24	-0.02164	1.23	0.49988
1.24	0.02164	91.25	-0.02181	1.24	0.49988
1.25	0.02181	91.26	-0.02198	1.25	0.49988
1.26	0.02198	91.27	-0.02216	1.26	0.49988
1.27	0.02216	91.28	-0.02233	1.27	0.49988
1.28	0.02233	91.29	-0.02251	1.28	0.49988
1.29	0.02251	91.3	-0.02268	1.29	0.49987
1.3	0.02268	91.31	-0.02286	1.3	0.49987
1.31	0.02286	91.32	-0.02303	1.31	0.49987
1.32	0.02303	91.33	-0.0232	1.32	0.49987
1.33	0.0232	91.34	-0.02338	1.33	0.49987
1.34	0.02338	91.35	-0.02355	1.34	0.49986
1.35	0.02355	91.36	-0.02373	1.35	0.49986
1.36	0.02373	91.37	-0.0239	1.36	0.49986
1.37	0.0239	91.38	-0.02408	1.37	0.49986
1.38	0.02408	91.39	-0.02425	1.38	0.49985
1.39	0.02425	91.4	-0.02442	1.39	0.49985
1.4	0.02442	91.41	-0.0246	1.4	0.49985
1.41	0.0246	91.42	-0.02477	1.41	0.49985
1.42	0.02477	91.43	-0.02495	1.42	0.49985
1.43	0.02495	91.44	-0.02512	1.43	0.49984
1.44	0.02512	91.45	-0.0253	1.44	0.49984
1.45	0.0253	91.46	-0.02547	1.45	0.49984
1.46	0.02547	91.47	-0.02565	1.46	0.49984
1.47	0.02565	91.48	-0.02582	1.47	0.49984
1.48	0.02582	91.49	-0.02599	1.48	0.49983
1.49	0.02599	91.5	-0.02617	1.49	0.49983
1.5	0.02617	91.51	-0.02634	1.5	0.49983
1.51	0.02634	91.52	-0.02652	1.51	0.49983
1.52	0.02652	91.53	-0.02669	1.52	0.49982
1.53	0.02669	91.54	-0.02687	1.53	0.49982
1.54	0.02687	91.55	-0.02704	1.54	0.49982
1.55	0.02704	91.56	-0.02721	1.55	0.49982
1.56	0.02721	91.57	-0.02739	1.56	0.49981
1.57	0.02739	91.58	-0.02756	1.57	0.49981
1.58	0.02756	91.59	-0.02774	1.58	0.49981
1.59	0.02774	91.6	-0.02791	1.59	0.49981
1.6	0.02791	91.61	-0.02809	1.6	0.49981
1.61	0.02809	91.62	-0.02826	1.61	0.4998
1.62	0.02826	91.63	-0.02843	1.62	0.4998
1.63	0.02843	91.64	-0.02861	1.63	0.4998
1.64	0.02861	91.65	-0.02878	1.64	0.4998
1.65	0.02878	91.66	-0.02896	1.65	0.49979
1.66	0.02896	91.67	-0.02913	1.66	0.49979
1.67	0.02913	91.68	-0.0293	1.67	0.49979
1.68	0.0293	91.69	-0.02948	1.68	0.49979
1.69	0.02948	91.7	-0.02965	1.69	0.49978
1.7	0.02965	91.71	-0.02983	1.7	0.49978
1.71	0.02983	91.72	-0.03	1.71	0.49978
1.72	0.03	91.73	-0.03018	1.72	0.49977
1.73	0.03018	91.74	-0.03035	1.73	0.49977
1.74	0.03035	91.75	-0.03052	1.74	0.49977
1.75	0.03052	91.76	-0.0307	1.75	0.49977
1.76	0.0307	91.77	-0.03087	1.76	0.49976
1.77	0.03087	91.78	-0.03105	1.77	0.49976
1.78	0.03105	91.79	-0.03122	1.78	0.49976
1.79	0.03122	91.8	-0.0314	1.79	0.49976
1.8	0.0314	91.81	-0.03157	1.8	0.49975
1.81	0.03157	91.82	-0.03174	1.81	0.49975
1.82	0.03174	91.83	-0.03192	1.82	0.49975
1.83	0.03192	91.84	-0.03209	1.83	0.49975
1.84	0.03209	91.85	-0.03227	1.84	0.49974
1.85	0.03227	91.86	-0.03244	1.85	0.49974
1.86	0.03244	91.87	-0.03261	1.86	0.49974
1.87	0.03261	91.88	-0.03279	1.87	0.49973
1.88	0.03279	91.89	-0.03296	1.88	0.49973
1.89	0.03296	91.9	-0.03314	1.89	0.49973
1.9	0.03314	91.91	-0.03331	1.9	0.49973
1.91	0.03331	91.92	-0.03349	1.91	0.49972
1.92	0.03349	91.93	-0.03366	1.92	0.49972
1.93	0.03366	91.94	-0.03383	1.93	0.49972
1.94	0.03383	91.95	-0.03401	1.94	0.49971
1.95	0.03401	91.96	-0.03418	1.95	0.49971
1.96	0.03418	91.97	-0.03436	1.96	0.49971
1.97	0.03436	91.98	-0.03453	1.97	0.4997
1.98	0.03453	91.99	-0.0347	1.98	0.4997
1.99	0.0347	92	-0.03488	1.99	0.4997
2	0.03488	92.01	-0.03505	2	0.4997
2.01	0.03505	92.02	-0.03523	2.01	0.49969
2.02	0.03523	92.03	-0.0354	2.02	0.49969
2.03	0.0354	92.04	-0.03557	2.03	0.49969
2.04	0.03557	92.05	-0.03575	2.04	0.49968
2.05	0.03575	92.06	-0.03592	2.05	0.49968
2.06	0.03592	92.07	-0.0361	2.06	0.49968
2.07	0.0361	92.08	-0.03627	2.07	0.49967
2.08	0.03627	92.09	-0.03645	2.08	0.49967
2.09	0.03645	92.1	-0.03662	2.09	0.49967
2.1	0.03662	92.11	-0.03679	2.1	0.49966
2.11	0.03679	92.12	-0.03697	2.11	0.49966
2.12	0.03697	92.13	-0.03714	2.12	0.49966
2.13	0.03714	92.14	-0.03732	2.13	0.49965
2.14	0.03732	92.15	-0.03749	2.14	0.49965
2.15	0.03749	92.16	-0.03766	2.15	0.49965
2.16	0.03766	92.17	-0.03784	2.16	0.49964
2.17	0.03784	92.18	-0.03801	2.17	0.49964
2.18	0.03801	92.19	-0.03819	2.18	0.49964
2.19	0.03819	92.2	-0.03836	2.19	0.49963
2.2	0.03836	92.21	-0.03853	2.2	0.49963
2.21	0.03853	92.22	-0.03871	2.21	0.49963
2.22	0.03871	92.23	-0.03888	2.22	0.49962
2.23	0.03888	92.24	-0.03906	2.23	0.49962
2.24	0.03906	92.25	-0.03923	2.24	0.49962
2.25	0.03923	92.26	-0.0394	2.25	0.49961
2.26	0.0394	92.27	-0.03958	2.26	0.49961
2.27	0.03958	92.28	-0.03975	2.27	0.49961
2.28	0.03975	92.29	-0.03993	2.28	0.4996
2.29	0.03993	92.3	-0.0401	2.29	0.4996
2.3	0.0401	92.31	-0.04027	2.3	0.4996
2.31	0.04027	92.32	-0.04045	2.31	0.49959
2.32	0.04045	92.33	-0.04062	2.32	0.49959
2.33	0.04062	92.34	-0.0408	2.33	0.49959
2.34	0.0408	92.35	-0.04097	2.34	0.49958
2.35	0.04097	92.36	-0.04114	2.35	0.49958
2.36	0.04114	92.37	-0.04132	2.36	0.49958
2.37	0.04132	92.38	-0.04149	2.37	0.49957
2.38	0.04149	92.39	-0.04166	2.38	0.49957
2.39	0.04166	92.4	-0.04184	2.39	0.49957
2.4	0.04184	92.41	-0.04201	2.4	0.49956
2.41	0.04201	92.42	-0.04219	2.41	0.49956
2.42	0.04219	92.43	-0.04236	2.42	0.49955
2.43	0.04236	92.44	-0.04253	2.43	0.49955
2.44	0.04253	92.45	-0.04271	2.44	0.49955
2.45	0.04271	92.46	-0.04288	2.45	0.49954
2.46	0.04288	92.47	-0.04306	2.46	0.49954
2.47	0.04306	92.48	-0.04323	2.47	0.49954
2.48	0.04323	92.49	-0.0434	2.48	0.49953
2.49	0.0434	92.5	-0.04358	2.49	0.49953
2.5	0.04358	92.51	-0.04375	2.5	0.49952
2.51	0.04375	92.52	-0.04393	2.51	0.49952
2.52	0.04393	92.53	-0.0441	2.52	0.49952
2.53	0.0441	92.54	-0.04427	2.53	0.49951
2.54	0.04427	92.55	-0.04445	2.54	0.49951
2.55	0.04445	92.56	-0.04462	2.55	0.49951
2.56	0.04462	92.57	-0.04479	2.56	0.4995
2.57	0.04479	92.58	-0.04497	2.57	0.4995
2.58	0.04497	92.59	-0.04514	2.58	0.49949
2.59	0.04514	92.6	-0.04532	2.59	0.49949
2.6	0.04532	92.61	-0.04549	2.6	0.49949
2.61	0.04549	92.62	-0.04566	2.61	0.49948
2.62	0.04566	92.63	-0.04584	2.62	0.49948
2.63	0.04584	92.64	-0.04601	2.63	0.49947
2.64	0.04601	92.65	-0.04619	2.64	0.49947
2.65	0.04619	92.66	-0.04636	2.65	0.49947
2.66	0.04636	92.67	-0.04653	2.66	0.49946
2.67	0.04653	92.68	-0.04671	2.67	0.49946
2.68	0.04671	92.69	-0.04688	2.68	0.49945
2.69	0.04688	92.7	-0.04705	2.69	0.49945
2.7	0.04705	92.71	-0.04723	2.7	0.49945
2.71	0.04723	92.72	-0.0474	2.71	0.49944
2.72	0.0474	92.73	-0.04758	2.72	0.49944
2.73	0.04758	92.74	-0.04775	2.73	0.49943
2.74	0.04775	92.75	-0.04792	2.74	0.49943
2.75	0.04792	92.76	-0.0481	2.75	0.49942
2.76	0.0481	92.77	-0.04827	2.76	0.49942
2.77	0.04827	92.78	-0.04844	2.77	0.49942
2.78	0.04844	92.79	-0.04862	2.78	0.49941
2.79	0.04862	92.8	-0.04879	2.79	0.49941
2.8	0.04879	92.81	-0.04897	2.8	0.4994
2.81	0.04897	92.82	-0.04914	2.81	0.4994
2.82	0.04914	92.83	-0.04931	2.82	0.49939
2.83	0.04931	92.84	-0.04949	2.83	0.49939
2.84	0.04949	92.85	-0.04966	2.84	0.49939
2.85	0.04966	92.86	-0.04983	2.85	0.49938
2.86	0.04983	92.87	-0.05001	2.86	0.49938
2.87	0.05001	92.88	-0.05018	2.87	0.49937
2.88	0.05018	92.89	-0.05035	2.88	0.49937
2.89	0.05035	92.9	-0.05053	2.89	0.49936
2.9	0.05053	92.91	-0.0507	2.9	0.49936
2.91	0.0507	92.92	-0.05088	2.91	0.49936
2.92	0.05088	92.93	-0.05105	2.92	0.49935
2.93	0.05105	92.94	-0.05122	2.93	0.49935
2.94	0.05122	92.95	-0.0514	2.94	0.49934
2.95	0.0514	92.96	-0.05157	2.95	0.49934
2.96	0.05157	92.97	-0.05174	2.96	0.49933
2.97	0.05174	92.98	-0.05192	2.97	0.49933
2.98	0.05192	92.99	-0.05209	2.98	0.49932
2.99	0.05209	93	-0.05226	2.99	0.49932
3	0.05226	93.01	-0.05244	3	0.49932
3.01	0.05244	93.02	-0.05261	3.01	0.49931
3.02	0.05261	93.03	-0.05278	3.02	0.49931
3.03	0.05278	93.04	-0.05296	3.03	0.4993
3.04	0.05296	93.05	-0.05313	3.04	0.4993
3.05	0.05313	93.06	-0.05331	3.05	0.49929
3.06	0.05331	93.07	-0.05348	3.06	0.49929
3.07	0.05348	93.08	-0.05365	3.07	0.49928
3.08	0.05365	93.09	-0.05383	3.08	0.49928
3.09	0.05383	93.1	-0.054	3.09	0.49927
3.1	0.054	93.11	-0.05417	3.1	0.49927
3.11	0.05417	93.12	-0.05435	3.11	0.49926
3.12	0.05435	93.13	-0.05452	3.12	0.49926
3.13	0.05452	93.14	-0.05469	3.13	0.49925
3.14	0.05469	93.15	-0.05487	3.14	0.49925
3.15	0.05487	93.16	-0.05504	3.15	0.49925
3.16	0.05504	93.17	-0.05521	3.16	0.49924
3.17	0.05521	93.18	-0.05539	3.17	0.49924
3.18	0.05539	93.19	-0.05556	3.18	0.49923
3.19	0.05556	93.2	-0.05573	3.19	0.49923
3.2	0.05573	93.21	-0.05591	3.2	0.49922
3.21	0.05591	93.22	-0.05608	3.21	0.49922
3.22	0.05608	93.23	-0.05625	3.22	0.49921
3.23	0.05625	93.24	-0.05643	3.23	0.49921
3.24	0.05643	93.25	-0.0566	3.24	0.4992
3.25	0.0566	93.26	-0.05678	3.25	0.4992
3.26	0.05678	93.27	-0.05695	3.26	0.49919
3.27	0.05695	93.28	-0.05712	3.27	0.49919
3.28	0.05712	93.29	-0.0573	3.28	0.49918
3.29	0.0573	93.3	-0.05747	3.29	0.49918
3.3	0.05747	93.31	-0.05764	3.3	0.49917
3.31	0.05764	93.32	-0.05782	3.31	0.49917
3.32	0.05782	93.33	-0.05799	3.32	0.49916
3.33	0.05799	93.34	-0.05816	3.33	0.49916
3.34	0.05816	93.35	-0.05834	3.34	0.49915
3.35	0.05834	93.36	-0.05851	3.35	0.49915
3.36	0.05851	93.37	-0.05868	3.36	0.49914
3.37	0.05868	93.38	-0.05886	3.37	0.49914
3.38	0.05886	93.39	-0.05903	3.38	0.49913
3.39	0.05903	93.4	-0.0592	3.39	0.49913
3.4	0.0592	93.41	-0.05938	3.4	0.49912
3.41	0.05938	93.42	-0.05955	3.41	0.49912
3.42	0.05955	93.43	-0.05972	3.42	0.49911
3.43	0.05972	93.44	-0.0599	3.43	0.49911
3.44	0.0599	93.45	-0.06007	3.44	0.4991
3.45	0.06007	93.46	-0.06024	3.45	0.49909
3.46	0.06024	93.47	-0.06041	3.46	0.49909
3.47	0.06041	93.48	-0.06059	3.47	0.49908
3.48	0.06059	93.49	-0.06076	3.48	0.49908
3.49	0.06076	93.5	-0.06093	3.49	0.49907
3.5	0.06093	93.51	-0.06111	3.5	0.49907
3.51	0.06111	93.52	-0.06128	3.51	0.49906
3.52	0.06128	93.53	-0.06145	3.52	0.49906
3.53	0.06145	93.54	-0.06163	3.53	0.49905
3.54	0.06163	93.55	-0.0618	3.54	0.49905
3.55	0.0618	93.56	-0.06197	3.55	0.49904
3.56	0.06197	93.57	-0.06215	3.56	0.49904
3.57	0.06215	93.58	-0.06232	3.57	0.49903
3.58	0.06232	93.59	-0.06249	3.58	0.49903
3.59	0.06249	93.6	-0.06267	3.59	0.49902
3.6	0.06267	93.61	-0.06284	3.6	0.49901
3.61	0.06284	93.62	-0.06301	3.61	0.49901
3.62	0.06301	93.63	-0.06319	3.62	0.499
3.63	0.06319	93.64	-0.06336	3.63	0.499
3.64	0.06336	93.65	-0.06353	3.64	0.49899
3.65	0.06353	93.66	-0.06371	3.65	0.49899
3.66	0.06371	93.67	-0.06388	3.66	0.49898
3.67	0.06388	93.68	-0.06405	3.67	0.49898
3.68	0.06405	93.69	-0.06422	3.68	0.49897
3.69	0.06422	93.7	-0.0644	3.69	0.49896
3.7	0.0644	93.71	-0.06457	3.7	0.49896
3.71	0.06457	93.72	-0.06474	3.71	0.49895
3.72	0.06474	93.73	-0.06492	3.72	0.49895
3.73	0.06492	93.74	-0.06509	3.73	0.49894
3.74	0.06509	93.75	-0.06526	3.74	0.49894
3.75	0.06526	93.76	-0.06544	3.75	0.49893
3.76	0.06544	93.77	-0.06561	3.76	0.49892
3.77	0.06561	93.78	-0.06578	3.77	0.49892
3.78	0.06578	93.79	-0.06596	3.78	0.49891
3.79	0.06596	93.8	-0.06613	3.79	0.49891
3.8	0.06613	93.81	-0.0663	3.8	0.4989
3.81	0.0663	93.82	-0.06647	3.81	0.4989
3.82	0.06647	93.83	-0.06665	3.82	0.49889
3.83	0.06665	93.84	-0.06682	3.83	0.49888
3.84	0.06682	93.85	-0.06699	3.84	0.49888
3.85	0.06699	93.86	-0.06717	3.85	0.49887
3.86	0.06717	93.87	-0.06734	3.86	0.49887
3.87	0.06734	93.88	-0.06751	3.87	0.49886
3.88	0.06751	93.89	-0.06768	3.88	0.49886
3.89	0.06768	93.9	-0.06786	3.89	0.49885
3.9	0.06786	93.91	-0.06803	3.9	0.49884
3.91	0.06803	93.92	-0.0682	3.91	0.49884
3.92	0.0682	93.93	-0.06838	3.92	0.49883
3.93	0.06838	93.94	-0.06855	3.93	0.49883
3.94	0.06855	93.95	-0.06872	3.94	0.49882
3.95	0.06872	93.96	-0.0689	3.95	0.49881
3.96	0.0689	93.97	-0.06907	3.96	0.49881
3.97	0.06907	93.98	-0.06924	3.97	0.4988
3.98	0.06924	93.99	-0.06941	3.98	0.4988
3.99	0.06941	94	-0.06959	3.99	0.49879
4	0.06959	94.01	-0.06976	4	0.49878
4.01	0.06976	94.02	-0.06993	4.01	0.49878
4.02	0.06993	94.03	-0.07011	4.02	0.49877
4.03	0.07011	94.04	-0.07028	4.03	0.49877
4.04	0.07028	94.05	-0.07045	4.04	0.49876
4.05	0.07045	94.06	-0.07062	4.05	0.49875
4.06	0.07062	94.07	-0.0708	4.06	0.49875
4.07	0.0708	94.08	-0.07097	4.07	0.49874
4.08	0.07097	94.09	-0.07114	4.08	0.49873
4.09	0.07114	94.1	-0.07131	4.09	0.49873
4.1	0.07131	94.11	-0.07149	4.1	0.49872
4.11	0.07149	94.12	-0.07166	4.11	0.49872
4.12	0.07166	94.13	-0.07183	4.12	0.49871
4.13	0.07183	94.14	-0.07201	4.13	0.4987
4.14	0.07201	94.15	-0.07218	4.14	0.4987
4.15	0.07218	94.16	-0.07235	4.15	0.49869
4.16	0.07235	94.17	-0.07252	4.16	0.49868
4.17	0.07252	94.18	-0.0727	4.17	0.49868
4.18	0.0727	94.19	-0.07287	4.18	0.49867
4.19	0.07287	94.2	-0.07304	4.19	0.49867
4.2	0.07304	94.21	-0.07321	4.2	0.49866
4.21	0.07321	94.22	-0.07339	4.21	0.49865
4.22	0.07339	94.23	-0.07356	4.22	0.49865
4.23	0.07356	94.24	-0.07373	4.23	0.49864
4.24	0.07373	94.25	-0.0739	4.24	0.49863
4.25	0.0739	94.26	-0.07408	4.25	0.49863
4.26	0.07408	94.27	-0.07425	4.26	0.49862
4.27	0.07425	94.28	-0.07442	4.27	0.49861
4.28	0.07442	94.29	-0.0746	4.28	0.49861
4.29	0.0746	94.3	-0.07477	4.29	0.4986
4.3	0.07477	94.31	-0.07494	4.3	0.49859
4.31	0.07494	94.32	-0.07511	4.31	0.49859
4.32	0.07511	94.33	-0.07529	4.32	0.49858
4.33	0.07529	94.34	-0.07546	4.33	0.49857
4.34	0.07546	94.35	-0.07563	4.34	0.49857
4.35	0.07563	94.36	-0.0758	4.35	0.49856
4.36	0.0758	94.37	-0.07598	4.36	0.49856
4.37	0.07598	94.38	-0.07615	4.37	0.49855
4.38	0.07615	94.39	-0.07632	4.38	0.49854
4.39	0.07632	94.4	-0.07649	4.39	0.49854
4.4	0.07649	94.41	-0.07667	4.4	0.49853
4.41	0.07667	94.42	-0.07684	4.41	0.49852
4.42	0.07684	94.43	-0.07701	4.42	0.49852
4.43	0.07701	94.44	-0.07718	4.43	0.49851
4.44	0.07718	94.45	-0.07736	4.44	0.4985
4.45	0.07736	94.46	-0.07753	4.45	0.49849
4.46	0.07753	94.47	-0.0777	4.46	0.49849
4.47	0.0777	94.48	-0.07787	4.47	0.49848
4.48	0.07787	94.49	-0.07804	4.48	0.49847
4.49	0.07804	94.5	-0.07822	4.49	0.49847
4.5	0.07822	94.51	-0.07839	4.5	0.49846
4.51	0.07839	94.52	-0.07856	4.51	0.49845
4.52	0.07856	94.53	-0.07873	4.52	0.49845
4.53	0.07873	94.54	-0.07891	4.53	0.49844
4.54	0.07891	94.55	-0.07908	4.54	0.49843
4.55	0.07908	94.56	-0.07925	4.55	0.49843
4.56	0.07925	94.57	-0.07942	4.56	0.49842
4.57	0.07942	94.58	-0.0796	4.57	0.49841
4.58	0.0796	94.59	-0.07977	4.58	0.49841
4.59	0.07977	94.6	-0.07994	4.59	0.4984
4.6	0.07994	94.61	-0.08011	4.6	0.49839
4.61	0.08011	94.62	-0.08029	4.61	0.49839
4.62	0.08029	94.63	-0.08046	4.62	0.49838
4.63	0.08046	94.64	-0.08063	4.63	0.49837
4.64	0.08063	94.65	-0.0808	4.64	0.49836
4.65	0.0808	94.66	-0.08097	4.65	0.49836
4.66	0.08097	94.67	-0.08115	4.66	0.49835
4.67	0.08115	94.68	-0.08132	4.67	0.49834
4.68	0.08132	94.69	-0.08149	4.68	0.49834
4.69	0.08149	94.7	-0.08166	4.69	0.49833
4.7	0.08166	94.71	-0.08184	4.7	0.49832
4.71	0.08184	94.72	-0.08201	4.71	0.49831
4.72	0.08201	94.73	-0.08218	4.72	0.49831
4.73	0.08218	94.74	-0.08235	4.73	0.4983
4.74	0.08235	94.75	-0.08252	4.74	0.49829
4.75	0.08252	94.76	-0.0827	4.75	0.49829
4.76	0.0827	94.77	-0.08287	4.76	0.49828
4.77	0.08287	94.78	-0.08304	4.77	0.49827
4.78	0.08304	94.79	-0.08321	4.78	0.49826
4.79	0.08321	94.8	-0.08338	4.79	0.49826
4.8	0.08338	94.81	-0.08356	4.8	0.49825
4.81	0.08356	94.82	-0.08373	4.81	0.49824
4.82	0.08373	94.83	-0.0839	4.82	0.49823
4.83	0.0839	94.84	-0.08407	4.83	0.49823
4.84	0.08407	94.85	-0.08424	4.84	0.49822
4.85	0.08424	94.86	-0.08442	4.85	0.49821
4.86	0.08442	94.87	-0.08459	4.86	0.49821
4.87	0.08459	94.88	-0.08476	4.87	0.4982
4.88	0.08476	94.89	-0.08493	4.88	0.49819
4.89	0.08493	94.9	-0.0851	4.89	0.49818
4.9	0.0851	94.91	-0.08528	4.9	0.49818
4.91	0.08528	94.92	-0.08545	4.91	0.49817
4.92	0.08545	94.93	-0.08562	4.92	0.49816
4.93	0.08562	94.94	-0.08579	4.93	0.49815
4.94	0.08579	94.95	-0.08596	4.94	0.49815
4.95	0.08596	94.96	-0.08614	4.95	0.49814
4.96	0.08614	94.97	-0.08631	4.96	0.49813
4.97	0.08631	94.98	-0.08648	4.97	0.49812
4.98	0.08648	94.99	-0.08665	4.98	0.49812
4.99	0.08665	95	-0.08682	4.99	0.49811
5	0.08682	95.01	-0.087	5	0.4981
5.01	0.087	95.02	-0.08717	5.01	0.49809
5.02	0.08717	95.03	-0.08734	5.02	0.49809
5.03	0.08734	95.04	-0.08751	5.03	0.49808
5.04	0.08751	95.05	-0.08768	5.04	0.49807
5.05	0.08768	95.06	-0.08786	5.05	0.49806
5.06	0.08786	95.07	-0.08803	5.06	0.49806
5.07	0.08803	95.08	-0.0882	5.07	0.49805
5.08	0.0882	95.09	-0.08837	5.08	0.49804
5.09	0.08837	95.1	-0.08854	5.09	0.49803
5.1	0.08854	95.11	-0.08871	5.1	0.49802
5.11	0.08871	95.12	-0.08889	5.11	0.49802
5.12	0.08889	95.13	-0.08906	5.12	0.49801
5.13	0.08906	95.14	-0.08923	5.13	0.498
5.14	0.08923	95.15	-0.0894	5.14	0.49799
5.15	0.0894	95.16	-0.08957	5.15	0.49799
5.16	0.08957	95.17	-0.08974	5.16	0.49798
5.17	0.08974	95.18	-0.08992	5.17	0.49797
5.18	0.08992	95.19	-0.09009	5.18	0.49796
5.19	0.09009	95.2	-0.09026	5.19	0.49795
5.2	0.09026	95.21	-0.09043	5.2	0.49795
5.21	0.09043	95.22	-0.0906	5.21	0.49794
5.22	0.0906	95.23	-0.09077	5.22	0.49793
5.23	0.09077	95.24	-0.09095	5.23	0.49792
5.24	0.09095	95.25	-0.09112	5.24	0.49791
5.25	0.09112	95.26	-0.09129	5.25	0.49791
5.26	0.09129	95.27	-0.09146	5.26	0.4979
5.27	0.09146	95.28	-0.09163	5.27	0.49789
5.28	0.09163	95.29	-0.0918	5.28	0.49788
5.29	0.0918	95.3	-0.09198	5.29	0.49787
5.3	0.09198	95.31	-0.09215	5.3	0.49787
5.31	0.09215	95.32	-0.09232	5.31	0.49786
5.32	0.09232	95.33	-0.09249	5.32	0.49785
5.33	0.09249	95.34	-0.09266	5.33	0.49784
5.34	0.09266	95.35	-0.09283	5.34	0.49783
5.35	0.09283	95.36	-0.093	5.35	0.49783
5.36	0.093	95.37	-0.09318	5.36	0.49782
5.37	0.09318	95.38	-0.09335	5.37	0.49781
5.38	0.09335	95.39	-0.09352	5.38	0.4978
5.39	0.09352	95.4	-0.09369	5.39	0.49779
5.4	0.09369	95.41	-0.09386	5.4	0.49779
5.41	0.09386	95.42	-0.09403	5.41	0.49778
5.42	0.09403	95.43	-0.0942	5.42	0.49777
5.43	0.0942	95.44	-0.09438	5.43	0.49776
5.44	0.09438	95.45	-0.09455	5.44	0.49775
5.45	0.09455	95.46	-0.09472	5.45	0.49774
5.46	0.09472	95.47	-0.09489	5.46	0.49774
5.47	0.09489	95.48	-0.09506	5.47	0.49773
5.48	0.09506	95.49	-0.09523	5.48	0.49772
5.49	0.09523	95.5	-0.0954	5.49	0.49771
5.5	0.0954	95.51	-0.09558	5.5	0.4977
5.51	0.09558	95.52	-0.09575	5.51	0.4977
5.52	0.09575	95.53	-0.09592	5.52	0.49769
5.53	0.09592	95.54	-0.09609	5.53	0.49768
5.54	0.09609	95.55	-0.09626	5.54	0.49767
5.55	0.09626	95.56	-0.09643	5.55	0.49766
5.56	0.09643	95.57	-0.0966	5.56	0.49765
5.57	0.0966	95.58	-0.09677	5.57	0.49764
5.58	0.09677	95.59	-0.09695	5.58	0.49764
5.59	0.09695	95.6	-0.09712	5.59	0.49763
5.6	0.09712	95.61	-0.09729	5.6	0.49762
5.61	0.09729	95.62	-0.09746	5.61	0.49761
5.62	0.09746	95.63	-0.09763	5.62	0.4976
5.63	0.09763	95.64	-0.0978	5.63	0.49759
5.64	0.0978	95.65	-0.09797	5.64	0.49759
5.65	0.09797	95.66	-0.09814	5.65	0.49758
5.66	0.09814	95.67	-0.09832	5.66	0.49757
5.67	0.09832	95.68	-0.09849	5.67	0.49756
5.68	0.09849	95.69	-0.09866	5.68	0.49755
5.69	0.09866	95.7	-0.09883	5.69	0.49754
5.7	0.09883	95.71	-0.099	5.7	0.49753
5.71	0.099	95.72	-0.09917	5.71	0.49753
5.72	0.09917	95.73	-0.09934	5.72	0.49752
5.73	0.09934	95.74	-0.09951	5.73	0.49751
5.74	0.09951	95.75	-0.09968	5.74	0.4975
5.75	0.09968	95.76	-0.09985	5.75	0.49749
5.76	0.09985	95.77	-0.10003	5.76	0.49748
5.77	0.10003	95.78	-0.1002	5.77	0.49747
5.78	0.1002	95.79	-0.10037	5.78	0.49746
5.79	0.10037	95.8	-0.10054	5.79	0.49746
5.8	0.10054	95.81	-0.10071	5.8	0.49745
5.81	0.10071	95.82	-0.10088	5.81	0.49744
5.82	0.10088	95.83	-0.10105	5.82	0.49743
5.83	0.10105	95.84	-0.10122	5.83	0.49742
5.84	0.10122	95.85	-0.10139	5.84	0.49741
5.85	0.10139	95.86	-0.10156	5.85	0.4974
5.86	0.10156	95.87	-0.10174	5.86	0.49739
5.87	0.10174	95.88	-0.10191	5.87	0.49739
5.88	0.10191	95.89	-0.10208	5.88	0.49738
5.89	0.10208	95.9	-0.10225	5.89	0.49737
5.9	0.10225	95.91	-0.10242	5.9	0.49736
5.91	0.10242	95.92	-0.10259	5.91	0.49735
5.92	0.10259	95.93	-0.10276	5.92	0.49734
5.93	0.10276	95.94	-0.10293	5.93	0.49733
5.94	0.10293	95.95	-0.1031	5.94	0.49732
5.95	0.1031	95.96	-0.10327	5.95	0.49731
5.96	0.10327	95.97	-0.10344	5.96	0.4973
5.97	0.10344	95.98	-0.10361	5.97	0.4973
5.98	0.10361	95.99	-0.10379	5.98	0.49729
5.99	0.10379	96	-0.10396	5.99	0.49728
6	0.10396	96.01	-0.10413	6	0.49727
6.01	0.10413	96.02	-0.1043	6.01	0.49726
6.02	0.1043	96.03	-0.10447	6.02	0.49725
6.03	0.10447	96.04	-0.10464	6.03	0.49724
6.04	0.10464	96.05	-0.10481	6.04	0.49723
6.05	0.10481	96.06	-0.10498	6.05	0.49722
6.06	0.10498	96.07	-0.10515	6.06	0.49721
6.07	0.10515	96.08	-0.10532	6.07	0.4972
6.08	0.10532	96.09	-0.10549	6.08	0.4972
6.09	0.10549	96.1	-0.10566	6.09	0.49719
6.1	0.10566	96.11	-0.10583	6.1	0.49718
6.11	0.10583	96.12	-0.106	6.11	0.49717
6.12	0.106	96.13	-0.10617	6.12	0.49716
6.13	0.10617	96.14	-0.10634	6.13	0.49715
6.14	0.10634	96.15	-0.10652	6.14	0.49714
6.15	0.10652	96.16	-0.10669	6.15	0.49713
6.16	0.10669	96.17	-0.10686	6.16	0.49712
6.17	0.10686	96.18	-0.10703	6.17	0.49711
6.18	0.10703	96.19	-0.1072	6.18	0.4971
6.19	0.1072	96.2	-0.10737	6.19	0.49709
6.2	0.10737	96.21	-0.10754	6.2	0.49708
6.21	0.10754	96.22	-0.10771	6.21	0.49707
6.22	0.10771	96.23	-0.10788	6.22	0.49707
6.23	0.10788	96.24	-0.10805	6.23	0.49706
6.24	0.10805	96.25	-0.10822	6.24	0.49705
6.25	0.10822	96.26	-0.10839	6.25	0.49704
6.26	0.10839	96.27	-0.10856	6.26	0.49703
6.27	0.10856	96.28	-0.10873	6.27	0.49702
6.28	0.10873	96.29	-0.1089	6.28	0.49701
6.29	0.1089	96.3	-0.10907	6.29	0.497
6.3	0.10907	96.31	-0.10924	6.3	0.49699
6.31	0.10924	96.32	-0.10941	6.31	0.49698
6.32	0.10941	96.33	-0.10958	6.32	0.49697
6.33	0.10958	96.34	-0.10975	6.33	0.49696
6.34	0.10975	96.35	-0.10992	6.34	0.49695
6.35	0.10992	96.36	-0.11009	6.35	0.49694
6.36	0.11009	96.37	-0.11026	6.36	0.49693
6.37	0.11026	96.38	-0.11043	6.37	0.49692
6.38	0.11043	96.39	-0.1106	6.38	0.49691
6.39	0.1106	96.4	-0.11077	6.39	0.4969
6.4	0.11077	96.41	-0.11094	6.4	0.49689
6.41	0.11094	96.42	-0.11111	6.41	0.49688
6.42	0.11111	96.43	-0.11128	6.42	0.49687
6.43	0.11128	96.44	-0.11145	6.43	0.49686
6.44	0.11145	96.45	-0.11163	6.44	0.49685
6.45	0.11163	96.46	-0.1118	6.45	0.49685
6.46	0.1118	96.47	-0.11197	6.46	0.49684
6.47	0.11197	96.48	-0.11214	6.47	0.49683
6.48	0.11214	96.49	-0.11231	6.48	0.49682
6.49	0.11231	96.5	-0.11248	6.49	0.49681
6.5	0.11248	96.51	-0.11265	6.5	0.4968
6.51	0.11265	96.52	-0.11282	6.51	0.49679
6.52	0.11282	96.53	-0.11299	6.52	0.49678
6.53	0.11299	96.54	-0.11316	6.53	0.49677
6.54	0.11316	96.55	-0.11333	6.54	0.49676
6.55	0.11333	96.56	-0.1135	6.55	0.49675
6.56	0.1135	96.57	-0.11367	6.56	0.49674
6.57	0.11367	96.58	-0.11384	6.57	0.49673
6.58	0.11384	96.59	-0.11401	6.58	0.49672
6.59	0.11401	96.6	-0.11418	6.59	0.49671
6.6	0.11418	96.61	-0.11435	6.6	0.4967
6.61	0.11435	96.62	-0.11452	6.61	0.49669
6.62	0.11452	96.63	-0.11469	6.62	0.49668
6.63	0.11469	96.64	-0.11486	6.63	0.49667
6.64	0.11486	96.65	-0.11502	6.64	0.49666
6.65	0.11502	96.66	-0.11519	6.65	0.49665
6.66	0.11519	96.67	-0.11536	6.66	0.49664
6.67	0.11536	96.68	-0.11553	6.67	0.49663
6.68	0.11553	96.69	-0.1157	6.68	0.49662
6.69	0.1157	96.7	-0.11587	6.69	0.49661
6.7	0.11587	96.71	-0.11604	6.7	0.4966
6.71	0.11604	96.72	-0.11621	6.71	0.49659
6.72	0.11621	96.73	-0.11638	6.72	0.49658
6.73	0.11638	96.74	-0.11655	6.73	0.49657
6.74	0.11655	96.75	-0.11672	6.74	0.49656
6.75	0.11672	96.76	-0.11689	6.75	0.49655
6.76	0.11689	96.77	-0.11706	6.76	0.49654
6.77	0.11706	96.78	-0.11723	6.77	0.49653
6.78	0.11723	96.79	-0.1174	6.78	0.49652
6.79	0.1174	96.8	-0.11757	6.79	0.49651
6.8	0.11757	96.81	-0.11774	6.8	0.4965
6.81	0.11774	96.82	-0.11791	6.81	0.49648
6.82	0.11791	96.83	-0.11808	6.82	0.49647
6.83	0.11808	96.84	-0.11825	6.83	0.49646
6.84	0.11825	96.85	-0.11842	6.84	0.49645
6.85	0.11842	96.86	-0.11859	6.85	0.49644
6.86	0.11859	96.87	-0.11876	6.86	0.49643
6.87	0.11876	96.88	-0.11893	6.87	0.49642
6.88	0.11893	96.89	-0.1191	6.88	0.49641
6.89	0.1191	96.9	-0.11927	6.89	0.4964
6.9	0.11927	96.91	-0.11944	6.9	0.49639
6.91	0.11944	96.92	-0.11961	6.91	0.49638
6.92	0.11961	96.93	-0.11978	6.92	0.49637
6.93	0.11978	96.94	-0.11994	6.93	0.49636
6.94	0.11994	96.95	-0.12011	6.94	0.49635
6.95	0.12011	96.96	-0.12028	6.95	0.49634
6.96	0.12028	96.97	-0.12045	6.96	0.49633
6.97	0.12045	96.98	-0.12062	6.97	0.49632
6.98	0.12062	96.99	-0.12079	6.98	0.49631
6.99	0.12079	97	-0.12096	6.99	0.4963
7	0.12096	97.01	-0.12113	7	0.49629
7.01	0.12113	97.02	-0.1213	7.01	0.49628
7.02	0.1213	97.03	-0.12147	7.02	0.49627
7.03	0.12147	97.04	-0.12164	7.03	0.49626
7.04	0.12164	97.05	-0.12181	7.04	0.49624
7.05	0.12181	97.06	-0.12198	7.05	0.49623
7.06	0.12198	97.07	-0.12215	7.06	0.49622
7.07	0.12215	97.08	-0.12232	7.07	0.49621
7.08	0.12232	97.09	-0.12248	7.08	0.4962
7.09	0.12248	97.1	-0.12265	7.09	0.49619
7.1	0.12265	97.11	-0.12282	7.1	0.49618
7.11	0.12282	97.12	-0.12299	7.11	0.49617
7.12	0.12299	97.13	-0.12316	7.12	0.49616
7.13	0.12316	97.14	-0.12333	7.13	0.49615
7.14	0.12333	97.15	-0.1235	7.14	0.49614
7.15	0.1235	97.16	-0.12367	7.15	0.49613
7.16	0.12367	97.17	-0.12384	7.16	0.49612
7.17	0.12384	97.18	-0.12401	7.17	0.49611
7.18	0.12401	97.19	-0.12418	7.18	0.49609
7.19	0.12418	97.2	-0.12434	7.19	0.49608
7.2	0.12434	97.21	-0.12451	7.2	0.49607
7.21	0.12451	97.22	-0.12468	7.21	0.49606
7.22	0.12468	97.23	-0.12485	7.22	0.49605
7.23	0.12485	97.24	-0.12502	7.23	0.49604
7.24	0.12502	97.25	-0.12519	7.24	0.49603
7.25	0.12519	97.26	-0.12536	7.25	0.49602
7.26	0.12536	97.27	-0.12553	7.26	0.49601
7.27	0.12553	97.28	-0.1257	7.27	0.496
7.28	0.1257	97.29	-0.12587	7.28	0.49599
7.29	0.12587	97.3	-0.12603	7.29	0.49597
7.3	0.12603	97.31	-0.1262	7.3	0.49596
7.31	0.1262	97.32	-0.12637	7.31	0.49595
7.32	0.12637	97.33	-0.12654	7.32	0.49594
7.33	0.12654	97.34	-0.12671	7.33	0.49593
7.34	0.12671	97.35	-0.12688	7.34	0.49592
7.35	0.12688	97.36	-0.12705	7.35	0.49591
7.36	0.12705	97.37	-0.12722	7.36	0.4959
7.37	0.12722	97.38	-0.12739	7.37	0.49589
7.38	0.12739	97.39	-0.12755	7.38	0.49588
7.39	0.12755	97.4	-0.12772	7.39	0.49586
7.4	0.12772	97.41	-0.12789	7.4	0.49585
7.41	0.12789	97.42	-0.12806	7.41	0.49584
7.42	0.12806	97.43	-0.12823	7.42	0.49583
7.43	0.12823	97.44	-0.1284	7.43	0.49582
7.44	0.1284	97.45	-0.12857	7.44	0.49581
7.45	0.12857	97.46	-0.12874	7.45	0.4958
7.46	0.12874	97.47	-0.1289	7.46	0.49579
7.47	0.1289	97.48	-0.12907	7.47	0.49577
7.48	0.12907	97.49	-0.12924	7.48	0.49576
7.49	0.12924	97.5	-0.12941	7.49	0.49575
7.5	0.12941	97.51	-0.12958	7.5	0.49574
7.51	0.12958	97.52	-0.12975	7.51	0.49573
7.52	0.12975	97.53	-0.12992	7.52	0.49572
7.53	0.12992	97.54	-0.13008	7.53	0.49571
7.54	0.13008	97.55	-0.13025	7.54	0.4957
7.55	0.13025	97.56	-0.13042	7.55	0.49568
7.56	0.13042	97.57	-0.13059	7.56	0.49567
7.57	0.13059	97.58	-0.13076	7.57	0.49566
7.58	0.13076	97.59	-0.13093	7.58	0.49565
7.59	0.13093	97.6	-0.13109	7.59	0.49564
7.6	0.13109	97.61	-0.13126	7.6	0.49563
7.61	0.13126	97.62	-0.13143	7.61	0.49562
7.62	0.13143	97.63	-0.1316	7.62	0.4956
7.63	0.1316	97.64	-0.13177	7.63	0.49559
7.64	0.13177	97.65	-0.13194	7.64	0.49558
7.65	0.13194	97.66	-0.1321	7.65	0.49557
7.66	0.1321	97.67	-0.13227	7.66	0.49556
7.67	0.13227	97.68	-0.13244	7.67	0.49555
7.68	0.13244	97.69	-0.13261	7.68	0.49554
7.69	0.13261	97.7	-0.13278	7.69	0.49552
7.7	0.13278	97.71	-0.13295	7.7	0.49551
7.71	0.13295	97.72	-0.13311	7.71	0.4955
7.72	0.13311	97.73	-0.13328	7.72	0.49549
7.73	0.13328	97.74	-0.13345	7.73	0.49548
7.74	0.13345	97.75	-0.13362	7.74	0.49547
7.75	0.13362	97.76	-0.13379	7.75	0.49545
7.76	0.13379	97.77	-0.13396	7.76	0.49544
7.77	0.13396	97.78	-0.13412	7.77	0.49543
7.78	0.13412	97.79	-0.13429	7.78	0.49542
7.79	0.13429	97.8	-0.13446	7.79	0.49541
7.8	0.13446	97.81	-0.13463	7.8	0.4954
7.81	0.13463	97.82	-0.1348	7.81	0.49538
7.82	0.1348	97.83	-0.13496	7.82	0.49537
7.83	0.13496	97.84	-0.13513	7.83	0.49536
7.84	0.13513	97.85	-0.1353	7.84	0.49535
7.85	0.1353	97.86	-0.13547	7.85	0.49534
7.86	0.13547	97.87	-0.13564	7.86	0.49532
7.87	0.13564	97.88	-0.1358	7.87	0.49531
7.88	0.1358	97.89	-0.13597	7.88	0.4953
7.89	0.13597	97.9	-0.13614	7.89	0.49529
7.9	0.13614	97.91	-0.13631	7.9	0.49528
7.91	0.13631	97.92	-0.13648	7.91	0.49527
7.92	0.13648	97.93	-0.13664	7.92	0.49525
7.93	0.13664	97.94	-0.13681	7.93	0.49524
7.94	0.13681	97.95	-0.13698	7.94	0.49523
7.95	0.13698	97.96	-0.13715	7.95	0.49522
7.96	0.13715	97.97	-0.13732	7.96	0.49521
7.97	0.13732	97.98	-0.13748	7.97	0.49519
7.98	0.13748	97.99	-0.13765	7.98	0.49518
7.99	0.13765	98	-0.13782	7.99	0.49517
8	0.13782	98.01	-0.13799	8	0.49516
8.01	0.13799	98.02	-0.13815	8.01	0.49515
8.02	0.13815	98.03	-0.13832	8.02	0.49513
8.03	0.13832	98.04	-0.13849	8.03	0.49512
8.04	0.13849	98.05	-0.13866	8.04	0.49511
8.05	0.13866	98.06	-0.13883	8.05	0.4951
8.06	0.13883	98.07	-0.13899	8.06	0.49509
8.07	0.13899	98.08	-0.13916	8.07	0.49507
8.08	0.13916	98.09	-0.13933	8.08	0.49506
8.09	0.13933	98.1	-0.1395	8.09	0.49505
8.1	0.1395	98.11	-0.13966	8.1	0.49504
8.11	0.13966	98.12	-0.13983	8.11	0.49502
8.12	0.13983	98.13	-0.14	8.12	0.49501
8.13	0.14	98.14	-0.14017	8.13	0.495
8.14	0.14017	98.15	-0.14033	8.14	0.49499
8.15	0.14033	98.16	-0.1405	8.15	0.49498
8.16	0.1405	98.17	-0.14067	8.16	0.49496
8.17	0.14067	98.18	-0.14084	8.17	0.49495
8.18	0.14084	98.19	-0.141	8.18	0.49494
8.19	0.141	98.2	-0.14117	8.19	0.49493
8.2	0.14117	98.21	-0.14134	8.2	0.49491
8.21	0.14134	98.22	-0.14151	8.21	0.4949
8.22	0.14151	98.23	-0.14167	8.22	0.49489
8.23	0.14167	98.24	-0.14184	8.23	0.49488
8.24	0.14184	98.25	-0.14201	8.24	0.49486
8.25	0.14201	98.26	-0.14218	8.25	0.49485
8.26	0.14218	98.27	-0.14234	8.26	0.49484
8.27	0.14234	98.28	-0.14251	8.27	0.49483
8.28	0.14251	98.29	-0.14268	8.28	0.49482
8.29	0.14268	98.3	-0.14284	8.29	0.4948
8.3	0.14284	98.31	-0.14301	8.3	0.49479
8.31	0.14301	98.32	-0.14318	8.31	0.49478
8.32	0.14318	98.33	-0.14335	8.32	0.49477
8.33	0.14335	98.34	-0.14351	8.33	0.49475
8.34	0.14351	98.35	-0.14368	8.34	0.49474
8.35	0.14368	98.36	-0.14385	8.35	0.49473
8.36	0.14385	98.37	-0.14401	8.36	0.49472
8.37	0.14401	98.38	-0.14418	8.37	0.4947
8.38	0.14418	98.39	-0.14435	8.38	0.49469
8.39	0.14435	98.4	-0.14452	8.39	0.49468
8.4	0.14452	98.41	-0.14468	8.4	0.49466
8.41	0.14468	98.42	-0.14485	8.41	0.49465
8.42	0.14485	98.43	-0.14502	8.42	0.49464
8.43	0.14502	98.44	-0.14518	8.43	0.49463
8.44	0.14518	98.45	-0.14535	8.44	0.49461
8.45	0.14535	98.46	-0.14552	8.45	0.4946
8.46	0.14552	98.47	-0.14569	8.46	0.49459
8.47	0.14569	98.48	-0.14585	8.47	0.49458
8.48	0.14585	98.49	-0.14602	8.48	0.49456
8.49	0.14602	98.5	-0.14619	8.49	0.49455
8.5	0.14619	98.51	-0.14635	8.5	0.49454
8.51	0.14635	98.52	-0.14652	8.51	0.49453
8.52	0.14652	98.53	-0.14669	8.52	0.49451
8.53	0.14669	98.54	-0.14685	8.53	0.4945
8.54	0.14685	98.55	-0.14702	8.54	0.49449
8.55	0.14702	98.56	-0.14719	8.55	0.49447
8.56	0.14719	98.57	-0.14735	8.56	0.49446
8.57	0.14735	98.58	-0.14752	8.57	0.49445
8.58	0.14752	98.59	-0.14769	8.58	0.49444
8.59	0.14769	98.6	-0.14785	8.59	0.49442
8.6	0.14785	98.61	-0.14802	8.6	0.49441
8.61	0.14802	98.62	-0.14819	8.61	0.4944
8.62	0.14819	98.63	-0.14835	8.62	0.49438
8.63	0.14835	98.64	-0.14852	8.63	0.49437
8.64	0.14852	98.65	-0.14869	8.64	0.49436
8.65	0.14869	98.66	-0.14885	8.65	0.49435
8.66	0.14885	98.67	-0.14902	8.66	0.49433
8.67	0.14902	98.68	-0.14919	8.67	0.49432
8.68	0.14919	98.69	-0.14935	8.68	0.49431
8.69	0.14935	98.7	-0.14952	8.69	0.49429
8.7	0.14952	98.71	-0.14969	8.7	0.49428
8.71	0.14969	98.72	-0.14985	8.71	0.49427
8.72	0.14985	98.73	-0.15002	8.72	0.49425
8.73	0.15002	98.74	-0.15019	8.73	0.49424
8.74	0.15019	98.75	-0.15035	8.74	0.49423
8.75	0.15035	98.76	-0.15052	8.75	0.49421
8.76	0.15052	98.77	-0.15069	8.76	0.4942
8.77	0.15069	98.78	-0.15085	8.77	0.49419
8.78	0.15085	98.79	-0.15102	8.78	0.49418
8.79	0.15102	98.8	-0.15118	8.79	0.49416
8.8	0.15118	98.81	-0.15135	8.8	0.49415
8.81	0.15135	98.82	-0.15152	8.81	0.49414
8.82	0.15152	98.83	-0.15168	8.82	0.49412
8.83	0.15168	98.84	-0.15185	8.83	0.49411
8.84	0.15185	98.85	-0.15202	8.84	0.4941
8.85	0.15202	98.86	-0.15218	8.85	0.49408
8.86	0.15218	98.87	-0.15235	8.86	0.49407
8.87	0.15235	98.88	-0.15252	8.87	0.49406
8.88	0.15252	98.89	-0.15268	8.88	0.49404
8.89	0.15268	98.9	-0.15285	8.89	0.49403
8.9	0.15285	98.91	-0.15301	8.9	0.49402
8.91	0.15301	98.92	-0.15318	8.91	0.494
8.92	0.15318	98.93	-0.15335	8.92	0.49399
8.93	0.15335	98.94	-0.15351	8.93	0.49398
8.94	0.15351	98.95	-0.15368	8.94	0.49396
8.95	0.15368	98.96	-0.15384	8.95	0.49395
8.96	0.15384	98.97	-0.15401	8.96	0.49394
8.97	0.15401	98.98	-0.15418	8.97	0.49392
8.98	0.15418	98.99	-0.15434	8.98	0.49391
8.99	0.15434	99	-0.15451	8.99	0.4939
9	0.15451	99.01	-0.15467	9	0.49388
9.01	0.15467	99.02	-0.15484	9.01	0.49387
9.02	0.15484	99.03	-0.15501	9.02	0.49386
9.03	0.15501	99.04	-0.15517	9.03	0.49384
9.04	0.15517	99.05	-0.15534	9.04	0.49383
9.05	0.15534	99.06	-0.1555	9.05	0.49381
9.06	0.1555	99.07	-0.15567	9.06	0.4938
9.07	0.15567	99.08	-0.15584	9.07	0.49379
9.08	0.15584	99.09	-0.156	9.08	0.49377
9.09	0.156	99.1	-0.15617	9.09	0.49376
9.1	0.15617	99.11	-0.15633	9.1	0.49375
9.11	0.15633	99.12	-0.1565	9.11	0.49373
9.12	0.1565	99.13	-0.15666	9.12	0.49372
9.13	0.15666	99.14	-0.15683	9.13	0.49371
9.14	0.15683	99.15	-0.157	9.14	0.49369
9.15	0.157	99.16	-0.15716	9.15	0.49368
9.16	0.15716	99.17	-0.15733	9.16	0.49366
9.17	0.15733	99.18	-0.15749	9.17	0.49365
9.18	0.15749	99.19	-0.15766	9.18	0.49364
9.19	0.15766	99.2	-0.15782	9.19	0.49362
9.2	0.15782	99.21	-0.15799	9.2	0.49361
9.21	0.15799	99.22	-0.15816	9.21	0.4936
9.22	0.15816	99.23	-0.15832	9.22	0.49358
9.23	0.15832	99.24	-0.15849	9.23	0.49357
9.24	0.15849	99.25	-0.15865	9.24	0.49355
9.25	0.15865	99.26	-0.15882	9.25	0.49354
9.26	0.15882	99.27	-0.15898	9.26	0.49353
9.27	0.15898	99.28	-0.15915	9.27	0.49351
9.28	0.15915	99.29	-0.15931	9.28	0.4935
9.29	0.15931	99.3	-0.15948	9.29	0.49348
9.3	0.15948	99.31	-0.15965	9.3	0.49347
9.31	0.15965	99.32	-0.15981	9.31	0.49346
9.32	0.15981	99.33	-0.15998	9.32	0.49344
9.33	0.15998	99.34	-0.16014	9.33	0.49343
9.34	0.16014	99.35	-0.16031	9.34	0.49342
9.35	0.16031	99.36	-0.16047	9.35	0.4934
9.36	0.16047	99.37	-0.16064	9.36	0.49339
9.37	0.16064	99.38	-0.1608	9.37	0.49337
9.38	0.1608	99.39	-0.16097	9.38	0.49336
9.39	0.16097	99.4	-0.16113	9.39	0.49335
9.4	0.16113	99.41	-0.1613	9.4	0.49333
9.41	0.1613	99.42	-0.16146	9.41	0.49332
9.42	0.16146	99.43	-0.16163	9.42	0.4933
9.43	0.16163	99.44	-0.16179	9.43	0.49329
9.44	0.16179	99.45	-0.16196	9.44	0.49327
9.45	0.16196	99.46	-0.16212	9.45	0.49326
9.46	0.16212	99.47	-0.16229	9.46	0.49325
9.47	0.16229	99.48	-0.16245	9.47	0.49323
9.48	0.16245	99.49	-0.16262	9.48	0.49322
9.49	0.16262	99.5	-0.16278	9.49	0.4932
9.5	0.16278	99.51	-0.16295	9.5	0.49319
9.51	0.16295	99.52	-0.16311	9.51	0.49318
9.52	0.16311	99.53	-0.16328	9.52	0.49316
9.53	0.16328	99.54	-0.16344	9.53	0.49315
9.54	0.16344	99.55	-0.16361	9.54	0.49313
9.55	0.16361	99.56	-0.16377	9.55	0.49312
9.56	0.16377	99.57	-0.16394	9.56	0.4931
9.57	0.16394	99.58	-0.1641	9.57	0.49309
9.58	0.1641	99.59	-0.16427	9.58	0.49308
9.59	0.16427	99.6	-0.16443	9.59	0.49306
9.6	0.16443	99.61	-0.1646	9.6	0.49305
9.61	0.1646	99.62	-0.16476	9.61	0.49303
9.62	0.16476	99.63	-0.16493	9.62	0.49302
9.63	0.16493	99.64	-0.16509	9.63	0.493
9.64	0.16509	99.65	-0.16526	9.64	0.49299
9.65	0.16526	99.66	-0.16542	9.65	0.49298
9.66	0.16542	99.67	-0.16559	9.66	0.49296
9.67	0.16559	99.68	-0.16575	9.67	0.49295
9.68	0.16575	99.69	-0.16592	9.68	0.49293
9.69	0.16592	99.7	-0.16608	9.69	0.49292
9.7	0.16608	99.71	-0.16625	9.7	0.4929
9.71	0.16625	99.72	-0.16641	9.71	0.49289
9.72	0.16641	99.73	-0.16657	9.72	0.49287
9.73	0.16657	99.74	-0.16674	9.73	0.49286
9.74	0.16674	99.75	-0.1669	9.74	0.49284
9.75	0.1669	99.76	-0.16707	9.75	0.49283
9.76	0.16707	99.77	-0.16723	9.76	0.49282
9.77	0.16723	99.78	-0.1674	9.77	0.4928
9.78	0.1674	99.79	-0.16756	9.78	0.49279
9.79	0.16756	99.8	-0.16773	9.79	0.49277
9.8	0.16773	99.81	-0.16789	9.8	0.49276
9.81	0.16789	99.82	-0.16805	9.81	0.49274
9.82	0.16805	99.83	-0.16822	9.82	0.49273
9.83	0.16822	99.84	-0.16838	9.83	0.49271
9.84	0.16838	99.85	-0.16855	9.84	0.4927
9.85	0.16855	99.86	-0.16871	9.85	0.49268
9.86	0.16871	99.87	-0.16888	9.86	0.49267
9.87	0.16888	99.88	-0.16904	9.87	0.49265
9.88	0.16904	99.89	-0.1692	9.88	0.49264
9.89	0.1692	99.9	-0.16937	9.89	0.49262
9.9	0.16937	99.91	-0.16953	9.9	0.49261
9.91	0.16953	99.92	-0.1697	9.91	0.4926
9.92	0.1697	99.93	-0.16986	9.92	0.49258
9.93	0.16986	99.94	-0.17003	9.93	0.49257
9.94	0.17003	99.95	-0.17019	9.94	0.49255
9.95	0.17019	99.96	-0.17035	9.95	0.49254
9.96	0.17035	99.97	-0.17052	9.96	0.49252
9.97	0.17052	99.98	-0.17068	9.97	0.49251
9.98	0.17068	99.99	-0.17085	9.98	0.49249
9.99	0.17085	100	-0.17101	9.99	0.49248
10	0.17101	100.01	-0.17117	10	0.49246
10.01	0.17117	100.02	-0.17134	10.01	0.49245
10.02	0.17134	100.03	-0.1715	10.02	0.49243
10.03	0.1715	100.04	-0.17167	10.03	0.49242
10.04	0.17167	100.05	-0.17183	10.04	0.4924
10.05	0.17183	100.06	-0.17199	10.05	0.49239
10.06	0.17199	100.07	-0.17216	10.06	0.49237
10.07	0.17216	100.08	-0.17232	10.07	0.49236
10.08	0.17232	100.09	-0.17249	10.08	0.49234
10.09	0.17249	100.1	-0.17265	10.09	0.49233
10.1	0.17265	100.11	-0.17281	10.1	0.49231
10.11	0.17281	100.12	-0.17298	10.11	0.4923
10.12	0.17298	100.13	-0.17314	10.12	0.49228
10.13	0.17314	100.14	-0.1733	10.13	0.49227
10.14	0.1733	100.15	-0.17347	10.14	0.49225
10.15	0.17347	100.16	-0.17363	10.15	0.49224
10.16	0.17363	100.17	-0.1738	10.16	0.49222
10.17	0.1738	100.18	-0.17396	10.17	0.49221
10.18	0.17396	100.19	-0.17412	10.18	0.49219
10.19	0.17412	100.2	-0.17429	10.19	0.49218
10.2	0.17429	100.21	-0.17445	10.2	0.49216
10.21	0.17445	100.22	-0.17461	10.21	0.49215
10.22	0.17461	100.23	-0.17478	10.22	0.49213
10.23	0.17478	100.24	-0.17494	10.23	0.49211
10.24	0.17494	100.25	-0.1751	10.24	0.4921
10.25	0.1751	100.26	-0.17527	10.25	0.49208
10.26	0.17527	100.27	-0.17543	10.26	0.49207
10.27	0.17543	100.28	-0.17559	10.27	0.49205
10.28	0.17559	100.29	-0.17576	10.28	0.49204
10.29	0.17576	100.3	-0.17592	10.29	0.49202
10.3	0.17592	100.31	-0.17608	10.3	0.49201
10.31	0.17608	100.32	-0.17625	10.31	0.49199
10.32	0.17625	100.33	-0.17641	10.32	0.49198
10.33	0.17641	100.34	-0.17657	10.33	0.49196
10.34	0.17657	100.35	-0.17674	10.34	0.49195
10.35	0.17674	100.36	-0.1769	10.35	0.49193
10.36	0.1769	100.37	-0.17706	10.36	0.49192
10.37	0.17706	100.38	-0.17723	10.37	0.4919
10.38	0.17723	100.39	-0.17739	10.38	0.49188
10.39	0.17739	100.4	-0.17755	10.39	0.49187
10.4	0.17755	100.41	-0.17772	10.4	0.49185
10.41	0.17772	100.42	-0.17788	10.41	0.49184
10.42	0.17788	100.43	-0.17804	10.42	0.49182
10.43	0.17804	100.44	-0.17821	10.43	0.49181
10.44	0.17821	100.45	-0.17837	10.44	0.49179
10.45	0.17837	100.46	-0.17853	10.45	0.49178
10.46	0.17853	100.47	-0.1787	10.46	0.49176
10.47	0.1787	100.48	-0.17886	10.47	0.49174
10.48	0.17886	100.49	-0.17902	10.48	0.49173
10.49	0.17902	100.5	-0.17918	10.49	0.49171
10.5	0.17918	100.51	-0.17935	10.5	0.4917
10.51	0.17935	100.52	-0.17951	10.51	0.49168
10.52	0.17951	100.53	-0.17967	10.52	0.49167
10.53	0.17967	100.54	-0.17984	10.53	0.49165
10.54	0.17984	100.55	-0.18	10.54	0.49163
10.55	0.18	100.56	-0.18016	10.55	0.49162
10.56	0.18016	100.57	-0.18032	10.56	0.4916
10.57	0.18032	100.58	-0.18049	10.57	0.49159
10.58	0.18049	100.59	-0.18065	10.58	0.49157
10.59	0.18065	100.6	-0.18081	10.59	0.49156
10.6	0.18081	100.61	-0.18097	10.6	0.49154
10.61	0.18097	100.62	-0.18114	10.61	0.49152
10.62	0.18114	100.63	-0.1813	10.62	0.49151
10.63	0.1813	100.64	-0.18146	10.63	0.49149
10.64	0.18146	100.65	-0.18163	10.64	0.49148
10.65	0.18163	100.66	-0.18179	10.65	0.49146
10.66	0.18179	100.67	-0.18195	10.66	0.49145
10.67	0.18195	100.68	-0.18211	10.67	0.49143
10.68	0.18211	100.69	-0.18228	10.68	0.49141
10.69	0.18228	100.7	-0.18244	10.69	0.4914
10.7	0.18244	100.71	-0.1826	10.7	0.49138
10.71	0.1826	100.72	-0.18276	10.71	0.49137
10.72	0.18276	100.73	-0.18293	10.72	0.49135
10.73	0.18293	100.74	-0.18309	10.73	0.49133
10.74	0.18309	100.75	-0.18325	10.74	0.49132
10.75	0.18325	100.76	-0.18341	10.75	0.4913
10.76	0.18341	100.77	-0.18358	10.76	0.49129
10.77	0.18358	100.78	-0.18374	10.77	0.49127
10.78	0.18374	100.79	-0.1839	10.78	0.49125
10.79	0.1839	100.8	-0.18406	10.79	0.49124
10.8	0.18406	100.81	-0.18422	10.8	0.49122
10.81	0.18422	100.82	-0.18439	10.81	0.49121
10.82	0.18439	100.83	-0.18455	10.82	0.49119
10.83	0.18455	100.84	-0.18471	10.83	0.49117
10.84	0.18471	100.85	-0.18487	10.84	0.49116
10.85	0.18487	100.86	-0.18504	10.85	0.49114
10.86	0.18504	100.87	-0.1852	10.86	0.49113
10.87	0.1852	100.88	-0.18536	10.87	0.49111
10.88	0.18536	100.89	-0.18552	10.88	0.49109
10.89	0.18552	100.9	-0.18568	10.89	0.49108
10.9	0.18568	100.91	-0.18585	10.9	0.49106
10.91	0.18585	100.92	-0.18601	10.91	0.49104
10.92	0.18601	100.93	-0.18617	10.92	0.49103
10.93	0.18617	100.94	-0.18633	10.93	0.49101
10.94	0.18633	100.95	-0.18649	10.94	0.491
10.95	0.18649	100.96	-0.18666	10.95	0.49098
10.96	0.18666	100.97	-0.18682	10.96	0.49096
10.97	0.18682	100.98	-0.18698	10.97	0.49095
10.98	0.18698	100.99	-0.18714	10.98	0.49093
10.99	0.18714	101	-0.1873	10.99	0.49091
11	0.1873	101.01	-0.18747	11	0.4909
11.01	0.18747	101.02	-0.18763	11.01	0.49088
11.02	0.18763	101.03	-0.18779	11.02	0.49087
11.03	0.18779	101.04	-0.18795	11.03	0.49085
11.04	0.18795	101.05	-0.18811	11.04	0.49083
11.05	0.18811	101.06	-0.18827	11.05	0.49082
11.06	0.18827	101.07	-0.18844	11.06	0.4908
11.07	0.18844	101.08	-0.1886	11.07	0.49078
11.08	0.1886	101.09	-0.18876	11.08	0.49077
11.09	0.18876	101.1	-0.18892	11.09	0.49075
11.1	0.18892	101.11	-0.18908	11.1	0.49073
11.11	0.18908	101.12	-0.18924	11.11	0.49072
11.12	0.18924	101.13	-0.18941	11.12	0.4907
11.13	0.18941	101.14	-0.18957	11.13	0.49068
11.14	0.18957	101.15	-0.18973	11.14	0.49067
11.15	0.18973	101.16	-0.18989	11.15	0.49065
11.16	0.18989	101.17	-0.19005	11.16	0.49063
11.17	0.19005	101.18	-0.19021	11.17	0.49062
11.18	0.19021	101.19	-0.19037	11.18	0.4906
11.19	0.19037	101.2	-0.19054	11.19	0.49058
11.2	0.19054	101.21	-0.1907	11.2	0.49057
11.21	0.1907	101.22	-0.19086	11.21	0.49055
11.22	0.19086	101.23	-0.19102	11.22	0.49053
11.23	0.19102	101.24	-0.19118	11.23	0.49052
11.24	0.19118	101.25	-0.19134	11.24	0.4905
11.25	0.19134	101.26	-0.1915	11.25	0.49048
11.26	0.1915	101.27	-0.19166	11.26	0.49047
11.27	0.19166	101.28	-0.19183	11.27	0.49045
11.28	0.19183	101.29	-0.19199	11.28	0.49043
11.29	0.19199	101.3	-0.19215	11.29	0.49042
11.3	0.19215	101.31	-0.19231	11.3	0.4904
11.31	0.19231	101.32	-0.19247	11.31	0.49038
11.32	0.19247	101.33	-0.19263	11.32	0.49037
11.33	0.19263	101.34	-0.19279	11.33	0.49035
11.34	0.19279	101.35	-0.19295	11.34	0.49033
11.35	0.19295	101.36	-0.19311	11.35	0.49032
11.36	0.19311	101.37	-0.19328	11.36	0.4903
11.37	0.19328	101.38	-0.19344	11.37	0.49028
11.38	0.19344	101.39	-0.1936	11.38	0.49027
11.39	0.1936	101.4	-0.19376	11.39	0.49025
11.4	0.19376	101.41	-0.19392	11.4	0.49023
11.41	0.19392	101.42	-0.19408	11.41	0.49022
11.42	0.19408	101.43	-0.19424	11.42	0.4902
11.43	0.19424	101.44	-0.1944	11.43	0.49018
11.44	0.1944	101.45	-0.19456	11.44	0.49017
11.45	0.19456	101.46	-0.19472	11.45	0.49015
11.46	0.19472	101.47	-0.19488	11.46	0.49013
11.47	0.19488	101.48	-0.19504	11.47	0.49011
11.48	0.19504	101.49	-0.1952	11.48	0.4901
11.49	0.1952	101.5	-0.19537	11.49	0.49008
11.5	0.19537	101.51	-0.19553	11.5	0.49006
11.51	0.19553	101.52	-0.19569	11.51	0.49005
11.52	0.19569	101.53	-0.19585	11.52	0.49003
11.53	0.19585	101.54	-0.19601	11.53	0.49001
11.54	0.19601	101.55	-0.19617	11.54	0.48999
11.55	0.19617	101.56	-0.19633	11.55	0.48998
11.56	0.19633	101.57	-0.19649	11.56	0.48996
11.57	0.19649	101.58	-0.19665	11.57	0.48994
11.58	0.19665	101.59	-0.19681	11.58	0.48993
11.59	0.19681	101.6	-0.19697	11.59	0.48991
11.6	0.19697	101.61	-0.19713	11.6	0.48989
11.61	0.19713	101.62	-0.19729	11.61	0.48987
11.62	0.19729	101.63	-0.19745	11.62	0.48986
11.63	0.19745	101.64	-0.19761	11.63	0.48984
11.64	0.19761	101.65	-0.19777	11.64	0.48982
11.65	0.19777	101.66	-0.19793	11.65	0.48981
11.66	0.19793	101.67	-0.19809	11.66	0.48979
11.67	0.19809	101.68	-0.19825	11.67	0.48977
11.68	0.19825	101.69	-0.19841	11.68	0.48975
11.69	0.19841	101.7	-0.19857	11.69	0.48974
11.7	0.19857	101.71	-0.19873	11.7	0.48972
11.71	0.19873	101.72	-0.19889	11.71	0.4897
11.72	0.19889	101.73	-0.19905	11.72	0.48968
11.73	0.19905	101.74	-0.19921	11.73	0.48967
11.74	0.19921	101.75	-0.19937	11.74	0.48965
11.75	0.19937	101.76	-0.19953	11.75	0.48963
11.76	0.19953	101.77	-0.19969	11.76	0.48962
11.77	0.19969	101.78	-0.19985	11.77	0.4896
11.78	0.19985	101.79	-0.20001	11.78	0.48958
11.79	0.20001	101.8	-0.20017	11.79	0.48956
11.8	0.20017	101.81	-0.20033	11.8	0.48955
11.81	0.20033	101.82	-0.20049	11.81	0.48953
11.82	0.20049	101.83	-0.20065	11.82	0.48951
11.83	0.20065	101.84	-0.20081	11.83	0.48949
11.84	0.20081	101.85	-0.20097	11.84	0.48948
11.85	0.20097	101.86	-0.20113	11.85	0.48946
11.86	0.20113	101.87	-0.20129	11.86	0.48944
11.87	0.20129	101.88	-0.20145	11.87	0.48942
11.88	0.20145	101.89	-0.20161	11.88	0.48941
11.89	0.20161	101.9	-0.20177	11.89	0.48939
11.9	0.20177	101.91	-0.20193	11.9	0.48937
11.91	0.20193	101.92	-0.20209	11.91	0.48935
11.92	0.20209	101.93	-0.20225	11.92	0.48933
11.93	0.20225	101.94	-0.20241	11.93	0.48932
11.94	0.20241	101.95	-0.20257	11.94	0.4893
11.95	0.20257	101.96	-0.20273	11.95	0.48928
11.96	0.20273	101.97	-0.20289	11.96	0.48926
11.97	0.20289	101.98	-0.20305	11.97	0.48925
11.98	0.20305	101.99	-0.20321	11.98	0.48923
11.99	0.20321	102	-0.20337	11.99	0.48921
12	0.20337	102.01	-0.20353	12	0.48919
12.01	0.20353	102.02	-0.20369	12.01	0.48918
12.02	0.20369	102.03	-0.20385	12.02	0.48916
12.03	0.20385	102.04	-0.20401	12.03	0.48914
12.04	0.20401	102.05	-0.20417	12.04	0.48912
12.05	0.20417	102.06	-0.20432	12.05	0.4891
12.06	0.20432	102.07	-0.20448	12.06	0.48909
12.07	0.20448	102.08	-0.20464	12.07	0.48907
12.08	0.20464	102.09	-0.2048	12.08	0.48905
12.09	0.2048	102.1	-0.20496	12.09	0.48903
12.1	0.20496	102.11	-0.20512	12.1	0.48902
12.11	0.20512	102.12	-0.20528	12.11	0.489
12.12	0.20528	102.13	-0.20544	12.12	0.48898
12.13	0.20544	102.14	-0.2056	12.13	0.48896
12.14	0.2056	102.15	-0.20576	12.14	0.48894
12.15	0.20576	102.16	-0.20592	12.15	0.48893
12.16	0.20592	102.17	-0.20608	12.16	0.48891
12.17	0.20608	102.18	-0.20623	12.17	0.48889
12.18	0.20623	102.19	-0.20639	12.18	0.48887
12.19	0.20639	102.2	-0.20655	12.19	0.48885
12.2	0.20655	102.21	-0.20671	12.2	0.48884
12.21	0.20671	102.22	-0.20687	12.21	0.48882
12.22	0.20687	102.23	-0.20703	12.22	0.4888
12.23	0.20703	102.24	-0.20719	12.23	0.48878
12.24	0.20719	102.25	-0.20735	12.24	0.48876
12.25	0.20735	102.26	-0.20751	12.25	0.48875
12.26	0.20751	102.27	-0.20766	12.26	0.48873
12.27	0.20766	102.28	-0.20782	12.27	0.48871
12.28	0.20782	102.29	-0.20798	12.28	0.48869
12.29	0.20798	102.3	-0.20814	12.29	0.48867
12.3	0.20814	102.31	-0.2083	12.3	0.48865
12.31	0.2083	102.32	-0.20846	12.31	0.48864
12.32	0.20846	102.33	-0.20862	12.32	0.48862
12.33	0.20862	102.34	-0.20877	12.33	0.4886
12.34	0.20877	102.35	-0.20893	12.34	0.48858
12.35	0.20893	102.36	-0.20909	12.35	0.48856
12.36	0.20909	102.37	-0.20925	12.36	0.48855
12.37	0.20925	102.38	-0.20941	12.37	0.48853
12.38	0.20941	102.39	-0.20957	12.38	0.48851
12.39	0.20957	102.4	-0.20973	12.39	0.48849
12.4	0.20973	102.41	-0.20988	12.4	0.48847
12.41	0.20988	102.42	-0.21004	12.41	0.48845
12.42	0.21004	102.43	-0.2102	12.42	0.48844
12.43	0.2102	102.44	-0.21036	12.43	0.48842
12.44	0.21036	102.45	-0.21052	12.44	0.4884
12.45	0.21052	102.46	-0.21068	12.45	0.48838
12.46	0.21068	102.47	-0.21083	12.46	0.48836
12.47	0.21083	102.48	-0.21099	12.47	0.48834
12.48	0.21099	102.49	-0.21115	12.48	0.48833
12.49	0.21115	102.5	-0.21131	12.49	0.48831
12.5	0.21131	102.51	-0.21147	12.5	0.48829
12.51	0.21147	102.52	-0.21163	12.51	0.48827
12.52	0.21163	102.53	-0.21178	12.52	0.48825
12.53	0.21178	102.54	-0.21194	12.53	0.48823
12.54	0.21194	102.55	-0.2121	12.54	0.48821
12.55	0.2121	102.56	-0.21226	12.55	0.4882
12.56	0.21226	102.57	-0.21242	12.56	0.48818
12.57	0.21242	102.58	-0.21257	12.57	0.48816
12.58	0.21257	102.59	-0.21273	12.58	0.48814
12.59	0.21273	102.6	-0.21289	12.59	0.48812
12.6	0.21289	102.61	-0.21305	12.6	0.4881
12.61	0.21305	102.62	-0.21321	12.61	0.48808
12.62	0.21321	102.63	-0.21336	12.62	0.48807
12.63	0.21336	102.64	-0.21352	12.63	0.48805
12.64	0.21352	102.65	-0.21368	12.64	0.48803
12.65	0.21368	102.66	-0.21384	12.65	0.48801
12.66	0.21384	102.67	-0.21399	12.66	0.48799
12.67	0.21399	102.68	-0.21415	12.67	0.48797
12.68	0.21415	102.69	-0.21431	12.68	0.48795
12.69	0.21431	102.7	-0.21447	12.69	0.48794
12.7	0.21447	102.71	-0.21463	12.7	0.48792
12.71	0.21463	102.72	-0.21478	12.71	0.4879
12.72	0.21478	102.73	-0.21494	12.72	0.48788
12.73	0.21494	102.74	-0.2151	12.73	0.48786
12.74	0.2151	102.75	-0.21526	12.74	0.48784
12.75	0.21526	102.76	-0.21541	12.75	0.48782
12.76	0.21541	102.77	-0.21557	12.76	0.4878
12.77	0.21557	102.78	-0.21573	12.77	0.48779
12.78	0.21573	102.79	-0.21589	12.78	0.48777
12.79	0.21589	102.8	-0.21604	12.79	0.48775
12.8	0.21604	102.81	-0.2162	12.8	0.48773
12.81	0.2162	102.82	-0.21636	12.81	0.48771
12.82	0.21636	102.83	-0.21651	12.82	0.48769
12.83	0.21651	102.84	-0.21667	12.83	0.48767
12.84	0.21667	102.85	-0.21683	12.84	0.48765
12.85	0.21683	102.86	-0.21699	12.85	0.48763
12.86	0.21699	102.87	-0.21714	12.86	0.48762
12.87	0.21714	102.88	-0.2173	12.87	0.4876
12.88	0.2173	102.89	-0.21746	12.88	0.48758
12.89	0.21746	102.9	-0.21762	12.89	0.48756
12.9	0.21762	102.91	-0.21777	12.9	0.48754
12.91	0.21777	102.92	-0.21793	12.91	0.48752
12.92	0.21793	102.93	-0.21809	12.92	0.4875
12.93	0.21809	102.94	-0.21824	12.93	0.48748
12.94	0.21824	102.95	-0.2184	12.94	0.48746
12.95	0.2184	102.96	-0.21856	12.95	0.48744
12.96	0.21856	102.97	-0.21871	12.96	0.48743
12.97	0.21871	102.98	-0.21887	12.97	0.48741
12.98	0.21887	102.99	-0.21903	12.98	0.48739
12.99	0.21903	103	-0.21919	12.99	0.48737
13	0.21919	103.01	-0.21934	13	0.48735
13.01	0.21934	103.02	-0.2195	13.01	0.48733
13.02	0.2195	103.03	-0.21966	13.02	0.48731
13.03	0.21966	103.04	-0.21981	13.03	0.48729
13.04	0.21981	103.05	-0.21997	13.04	0.48727
13.05	0.21997	103.06	-0.22013	13.05	0.48725
13.06	0.22013	103.07	-0.22028	13.06	0.48723
13.07	0.22028	103.08	-0.22044	13.07	0.48722
13.08	0.22044	103.09	-0.2206	13.08	0.4872
13.09	0.2206	103.1	-0.22075	13.09	0.48718
13.1	0.22075	103.11	-0.22091	13.1	0.48716
13.11	0.22091	103.12	-0.22107	13.11	0.48714
13.12	0.22107	103.13	-0.22122	13.12	0.48712
13.13	0.22122	103.14	-0.22138	13.13	0.4871
13.14	0.22138	103.15	-0.22154	13.14	0.48708
13.15	0.22154	103.16	-0.22169	13.15	0.48706
13.16	0.22169	103.17	-0.22185	13.16	0.48704
13.17	0.22185	103.18	-0.222	13.17	0.48702
13.18	0.222	103.19	-0.22216	13.18	0.487
13.19	0.22216	103.2	-0.22232	13.19	0.48698
13.2	0.22232	103.21	-0.22247	13.2	0.48696
13.21	0.22247	103.22	-0.22263	13.21	0.48694
13.22	0.22263	103.23	-0.22279	13.22	0.48693
13.23	0.22279	103.24	-0.22294	13.23	0.48691
13.24	0.22294	103.25	-0.2231	13.24	0.48689
13.25	0.2231	103.26	-0.22326	13.25	0.48687
13.26	0.22326	103.27	-0.22341	13.26	0.48685
13.27	0.22341	103.28	-0.22357	13.27	0.48683
13.28	0.22357	103.29	-0.22372	13.28	0.48681
13.29	0.22372	103.3	-0.22388	13.29	0.48679
13.3	0.22388	103.31	-0.22404	13.3	0.48677
13.31	0.22404	103.32	-0.22419	13.31	0.48675
13.32	0.22419	103.33	-0.22435	13.32	0.48673
13.33	0.22435	103.34	-0.2245	13.33	0.48671
13.34	0.2245	103.35	-0.22466	13.34	0.48669
13.35	0.22466	103.36	-0.22482	13.35	0.48667
13.36	0.22482	103.37	-0.22497	13.36	0.48665
13.37	0.22497	103.38	-0.22513	13.37	0.48663
13.38	0.22513	103.39	-0.22528	13.38	0.48661
13.39	0.22528	103.4	-0.22544	13.39	0.48659
13.4	0.22544	103.41	-0.22559	13.4	0.48657
13.41	0.22559	103.42	-0.22575	13.41	0.48655
13.42	0.22575	103.43	-0.22591	13.42	0.48653
13.43	0.22591	103.44	-0.22606	13.43	0.48651
13.44	0.22606	103.45	-0.22622	13.44	0.48649
13.45	0.22622	103.46	-0.22637	13.45	0.48647
13.46	0.22637	103.47	-0.22653	13.46	0.48645
13.47	0.22653	103.48	-0.22668	13.47	0.48644
13.48	0.22668	103.49	-0.22684	13.48	0.48642
13.49	0.22684	103.5	-0.227	13.49	0.4864
13.5	0.227	103.51	-0.22715	13.5	0.48638
13.51	0.22715	103.52	-0.22731	13.51	0.48636
13.52	0.22731	103.53	-0.22746	13.52	0.48634
13.53	0.22746	103.54	-0.22762	13.53	0.48632
13.54	0.22762	103.55	-0.22777	13.54	0.4863
13.55	0.22777	103.56	-0.22793	13.55	0.48628
13.56	0.22793	103.57	-0.22808	13.56	0.48626
13.57	0.22808	103.58	-0.22824	13.57	0.48624
13.58	0.22824	103.59	-0.22839	13.58	0.48622
13.59	0.22839	103.6	-0.22855	13.59	0.4862
13.6	0.22855	103.61	-0.2287	13.6	0.48618
13.61	0.2287	103.62	-0.22886	13.61	0.48616
13.62	0.22886	103.63	-0.22901	13.62	0.48614
13.63	0.22901	103.64	-0.22917	13.63	0.48612
13.64	0.22917	103.65	-0.22932	13.64	0.4861
13.65	0.22932	103.66	-0.22948	13.65	0.48608
13.66	0.22948	103.67	-0.22963	13.66	0.48606
13.67	0.22963	103.68	-0.22979	13.67	0.48604
13.68	0.22979	103.69	-0.22994	13.68	0.48602
13.69	0.22994	103.7	-0.2301	13.69	0.486
13.7	0.2301	103.71	-0.23025	13.7	0.48598
13.71	0.23025	103.72	-0.23041	13.71	0.48596
13.72	0.23041	103.73	-0.23056	13.72	0.48594
13.73	0.23056	103.74	-0.23072	13.73	0.48592
13.74	0.23072	103.75	-0.23087	13.74	0.4859
13.75	0.23087	103.76	-0.23103	13.75	0.48588
13.76	0.23103	103.77	-0.23118	13.76	0.48586
13.77	0.23118	103.78	-0.23134	13.77	0.48584
13.78	0.23134	103.79	-0.23149	13.78	0.48582
13.79	0.23149	103.8	-0.23165	13.79	0.4858
13.8	0.23165	103.81	-0.2318	13.8	0.48578
13.81	0.2318	103.82	-0.23196	13.81	0.48576
13.82	0.23196	103.83	-0.23211	13.82	0.48573
13.83	0.23211	103.84	-0.23227	13.83	0.48571
13.84	0.23227	103.85	-0.23242	13.84	0.48569
13.85	0.23242	103.86	-0.23258	13.85	0.48567
13.86	0.23258	103.87	-0.23273	13.86	0.48565
13.87	0.23273	103.88	-0.23288	13.87	0.48563
13.88	0.23288	103.89	-0.23304	13.88	0.48561
13.89	0.23304	103.9	-0.23319	13.89	0.48559
13.9	0.23319	103.91	-0.23335	13.9	0.48557
13.91	0.23335	103.92	-0.2335	13.91	0.48555
13.92	0.2335	103.93	-0.23366	13.92	0.48553
13.93	0.23366	103.94	-0.23381	13.93	0.48551
13.94	0.23381	103.95	-0.23396	13.94	0.48549
13.95	0.23396	103.96	-0.23412	13.95	0.48547
13.96	0.23412	103.97	-0.23427	13.96	0.48545
13.97	0.23427	103.98	-0.23443	13.97	0.48543
13.98	0.23443	103.99	-0.23458	13.98	0.48541
13.99	0.23458	104	-0.23474	13.99	0.48539
14	0.23474	104.01	-0.23489	14	0.48537
14.01	0.23489	104.02	-0.23504	14.01	0.48535
14.02	0.23504	104.03	-0.2352	14.02	0.48533
14.03	0.2352	104.04	-0.23535	14.03	0.48531
14.04	0.23535	104.05	-0.23551	14.04	0.48529
14.05	0.23551	104.06	-0.23566	14.05	0.48527
14.06	0.23566	104.07	-0.23581	14.06	0.48525
14.07	0.23581	104.08	-0.23597	14.07	0.48522
14.08	0.23597	104.09	-0.23612	14.08	0.4852
14.09	0.23612	104.1	-0.23628	14.09	0.48518
14.1	0.23628	104.11	-0.23643	14.1	0.48516
14.11	0.23643	104.12	-0.23658	14.11	0.48514
14.12	0.23658	104.13	-0.23674	14.12	0.48512
14.13	0.23674	104.14	-0.23689	14.13	0.4851
14.14	0.23689	104.15	-0.23704	14.14	0.48508
14.15	0.23704	104.16	-0.2372	14.15	0.48506
14.16	0.2372	104.17	-0.23735	14.16	0.48504
14.17	0.23735	104.18	-0.2375	14.17	0.48502
14.18	0.2375	104.19	-0.23766	14.18	0.485
14.19	0.23766	104.2	-0.23781	14.19	0.48498
14.2	0.23781	104.21	-0.23797	14.2	0.48496
14.21	0.23797	104.22	-0.23812	14.21	0.48494
14.22	0.23812	104.23	-0.23827	14.22	0.48491
14.23	0.23827	104.24	-0.23843	14.23	0.48489
14.24	0.23843	104.25	-0.23858	14.24	0.48487
14.25	0.23858	104.26	-0.23873	14.25	0.48485
14.26	0.23873	104.27	-0.23889	14.26	0.48483
14.27	0.23889	104.28	-0.23904	14.27	0.48481
14.28	0.23904	104.29	-0.23919	14.28	0.48479
14.29	0.23919	104.3	-0.23935	14.29	0.48477
14.3	0.23935	104.31	-0.2395	14.3	0.48475
14.31	0.2395	104.32	-0.23965	14.31	0.48473
14.32	0.23965	104.33	-0.23981	14.32	0.48471
14.33	0.23981	104.34	-0.23996	14.33	0.48469
14.34	0.23996	104.35	-0.24011	14.34	0.48466
14.35	0.24011	104.36	-0.24026	14.35	0.48464
14.36	0.24026	104.37	-0.24042	14.36	0.48462
14.37	0.24042	104.38	-0.24057	14.37	0.4846
14.38	0.24057	104.39	-0.24072	14.38	0.48458
14.39	0.24072	104.4	-0.24088	14.39	0.48456
14.4	0.24088	104.41	-0.24103	14.4	0.48454
14.41	0.24103	104.42	-0.24118	14.41	0.48452
14.42	0.24118	104.43	-0.24134	14.42	0.4845
14.43	0.24134	104.44	-0.24149	14.43	0.48448
14.44	0.24149	104.45	-0.24164	14.44	0.48445
14.45	0.24164	104.46	-0.24179	14.45	0.48443
14.46	0.24179	104.47	-0.24195	14.46	0.48441
14.47	0.24195	104.48	-0.2421	14.47	0.48439
14.48	0.2421	104.49	-0.24225	14.48	0.48437
14.49	0.24225	104.5	-0.2424	14.49	0.48435
14.5	0.2424	104.51	-0.24256	14.5	0.48433
14.51	0.24256	104.52	-0.24271	14.51	0.48431
14.52	0.24271	104.53	-0.24286	14.52	0.48429
14.53	0.24286	104.54	-0.24302	14.53	0.48426
14.54	0.24302	104.55	-0.24317	14.54	0.48424
14.55	0.24317	104.56	-0.24332	14.55	0.48422
14.56	0.24332	104.57	-0.24347	14.56	0.4842
14.57	0.24347	104.58	-0.24363	14.57	0.48418
14.58	0.24363	104.59	-0.24378	14.58	0.48416
14.59	0.24378	104.6	-0.24393	14.59	0.48414
14.6	0.24393	104.61	-0.24408	14.6	0.48412
14.61	0.24408	104.62	-0.24423	14.61	0.48409
14.62	0.24423	104.63	-0.24439	14.62	0.48407
14.63	0.24439	104.64	-0.24454	14.63	0.48405
14.64	0.24454	104.65	-0.24469	14.64	0.48403
14.65	0.24469	104.66	-0.24484	14.65	0.48401
14.66	0.24484	104.67	-0.245	14.66	0.48399
14.67	0.245	104.68	-0.24515	14.67	0.48397
14.68	0.24515	104.69	-0.2453	14.68	0.48394
14.69	0.2453	104.7	-0.24545	14.69	0.48392
14.7	0.24545	104.71	-0.2456	14.7	0.4839
14.71	0.2456	104.72	-0.24576	14.71	0.48388
14.72	0.24576	104.73	-0.24591	14.72	0.48386
14.73	0.24591	104.74	-0.24606	14.73	0.48384
14.74	0.24606	104.75	-0.24621	14.74	0.48382
14.75	0.24621	104.76	-0.24636	14.75	0.48379
14.76	0.24636	104.77	-0.24652	14.76	0.48377
14.77	0.24652	104.78	-0.24667	14.77	0.48375
14.78	0.24667	104.79	-0.24682	14.78	0.48373
14.79	0.24682	104.8	-0.24697	14.79	0.48371
14.8	0.24697	104.81	-0.24712	14.8	0.48369
14.81	0.24712	104.82	-0.24727	14.81	0.48367
14.82	0.24727	104.83	-0.24743	14.82	0.48364
14.83	0.24743	104.84	-0.24758	14.83	0.48362
14.84	0.24758	104.85	-0.24773	14.84	0.4836
14.85	0.24773	104.86	-0.24788	14.85	0.48358
14.86	0.24788	104.87	-0.24803	14.86	0.48356
14.87	0.24803	104.88	-0.24818	14.87	0.48354
14.88	0.24818	104.89	-0.24834	14.88	0.48351
14.89	0.24834	104.9	-0.24849	14.89	0.48349
14.9	0.24849	104.91	-0.24864	14.9	0.48347
14.91	0.24864	104.92	-0.24879	14.91	0.48345
14.92	0.24879	104.93	-0.24894	14.92	0.48343
14.93	0.24894	104.94	-0.24909	14.93	0.48341
14.94	0.24909	104.95	-0.24924	14.94	0.48338
14.95	0.24924	104.96	-0.2494	14.95	0.48336
14.96	0.2494	104.97	-0.24955	14.96	0.48334
14.97	0.24955	104.98	-0.2497	14.97	0.48332
14.98	0.2497	104.99	-0.24985	14.98	0.4833
14.99	0.24985	105	-0.25	14.99	0.48327
15	0.25	105.01	-0.25015	15	0.48325
15.01	0.25015	105.02	-0.2503	15.01	0.48323
15.02	0.2503	105.03	-0.25045	15.02	0.48321
15.03	0.25045	105.04	-0.2506	15.03	0.48319
15.04	0.2506	105.05	-0.25076	15.04	0.48317
15.05	0.25076	105.06	-0.25091	15.05	0.48314
15.06	0.25091	105.07	-0.25106	15.06	0.48312
15.07	0.25106	105.08	-0.25121	15.07	0.4831
15.08	0.25121	105.09	-0.25136	15.08	0.48308
15.09	0.25136	105.1	-0.25151	15.09	0.48306
15.1	0.25151	105.11	-0.25166	15.1	0.48303
15.11	0.25166	105.12	-0.25181	15.11	0.48301
15.12	0.25181	105.13	-0.25196	15.12	0.48299
15.13	0.25196	105.14	-0.25211	15.13	0.48297
15.14	0.25211	105.15	-0.25226	15.14	0.48295
15.15	0.25226	105.16	-0.25241	15.15	0.48292
15.16	0.25241	105.17	-0.25257	15.16	0.4829
15.17	0.25257	105.18	-0.25272	15.17	0.48288
15.18	0.25272	105.19	-0.25287	15.18	0.48286
15.19	0.25287	105.2	-0.25302	15.19	0.48284
15.2	0.25302	105.21	-0.25317	15.2	0.48281
15.21	0.25317	105.22	-0.25332	15.21	0.48279
15.22	0.25332	105.23	-0.25347	15.22	0.48277
15.23	0.25347	105.24	-0.25362	15.23	0.48275
15.24	0.25362	105.25	-0.25377	15.24	0.48273
15.25	0.25377	105.26	-0.25392	15.25	0.4827
15.26	0.25392	105.27	-0.25407	15.26	0.48268
15.27	0.25407	105.28	-0.25422	15.27	0.48266
15.28	0.25422	105.29	-0.25437	15.28	0.48264
15.29	0.25437	105.3	-0.25452	15.29	0.48261
15.3	0.25452	105.31	-0.25467	15.3	0.48259
15.31	0.25467	105.32	-0.25482	15.31	0.48257
15.32	0.25482	105.33	-0.25497	15.32	0.48255
15.33	0.25497	105.34	-0.25512	15.33	0.48253
15.34	0.25512	105.35	-0.25527	15.34	0.4825
15.35	0.25527	105.36	-0.25542	15.35	0.48248
15.36	0.25542	105.37	-0.25557	15.36	0.48246
15.37	0.25557	105.38	-0.25572	15.37	0.48244
15.38	0.25572	105.39	-0.25587	15.38	0.48241
15.39	0.25587	105.4	-0.25602	15.39	0.48239
15.4	0.25602	105.41	-0.25617	15.4	0.48237
15.41	0.25617	105.42	-0.25632	15.41	0.48235
15.42	0.25632	105.43	-0.25647	15.42	0.48233
15.43	0.25647	105.44	-0.25662	15.43	0.4823
15.44	0.25662	105.45	-0.25677	15.44	0.48228
15.45	0.25677	105.46	-0.25692	15.45	0.48226
15.46	0.25692	105.47	-0.25707	15.46	0.48224
15.47	0.25707	105.48	-0.25722	15.47	0.48221
15.48	0.25722	105.49	-0.25737	15.48	0.48219
15.49	0.25737	105.5	-0.25752	15.49	0.48217
15.5	0.25752	105.51	-0.25767	15.5	0.48215
15.51	0.25767	105.52	-0.25782	15.51	0.48212
15.52	0.25782	105.53	-0.25797	15.52	0.4821
15.53	0.25797	105.54	-0.25812	15.53	0.48208
15.54	0.25812	105.55	-0.25827	15.54	0.48206
15.55	0.25827	105.56	-0.25842	15.55	0.48203
15.56	0.25842	105.57	-0.25857	15.56	0.48201
15.57	0.25857	105.58	-0.25871	15.57	0.48199
15.58	0.25871	105.59	-0.25886	15.58	0.48197
15.59	0.25886	105.6	-0.25901	15.59	0.48194
15.6	0.25901	105.61	-0.25916	15.6	0.48192
15.61	0.25916	105.62	-0.25931	15.61	0.4819
15.62	0.25931	105.63	-0.25946	15.62	0.48188
15.63	0.25946	105.64	-0.25961	15.63	0.48185
15.64	0.25961	105.65	-0.25976	15.64	0.48183
15.65	0.25976	105.66	-0.25991	15.65	0.48181
15.66	0.25991	105.67	-0.26006	15.66	0.48178
15.67	0.26006	105.68	-0.26021	15.67	0.48176
15.68	0.26021	105.69	-0.26036	15.68	0.48174
15.69	0.26036	105.7	-0.2605	15.69	0.48172
15.7	0.2605	105.71	-0.26065	15.7	0.48169
15.71	0.26065	105.72	-0.2608	15.71	0.48167
15.72	0.2608	105.73	-0.26095	15.72	0.48165
15.73	0.26095	105.74	-0.2611	15.73	0.48163
15.74	0.2611	105.75	-0.26125	15.74	0.4816
15.75	0.26125	105.76	-0.2614	15.75	0.48158
15.76	0.2614	105.77	-0.26155	15.76	0.48156
15.77	0.26155	105.78	-0.2617	15.77	0.48153
15.78	0.2617	105.79	-0.26184	15.78	0.48151
15.79	0.26184	105.8	-0.26199	15.79	0.48149
15.8	0.26199	105.81	-0.26214	15.8	0.48147
15.81	0.26214	105.82	-0.26229	15.81	0.48144
15.82	0.26229	105.83	-0.26244	15.82	0.48142
15.83	0.26244	105.84	-0.26259	15.83	0.4814
15.84	0.26259	105.85	-0.26274	15.84	0.48137
15.85	0.26274	105.86	-0.26288	15.85	0.48135
15.86	0.26288	105.87	-0.26303	15.86	0.48133
15.87	0.26303	105.88	-0.26318	15.87	0.48131
15.88	0.26318	105.89	-0.26333	15.88	0.48128
15.89	0.26333	105.9	-0.26348	15.89	0.48126
15.9	0.26348	105.91	-0.26363	15.9	0.48124
15.91	0.26363	105.92	-0.26377	15.91	0.48121
15.92	0.26377	105.93	-0.26392	15.92	0.48119
15.93	0.26392	105.94	-0.26407	15.93	0.48117
15.94	0.26407	105.95	-0.26422	15.94	0.48114
15.95	0.26422	105.96	-0.26437	15.95	0.48112
15.96	0.26437	105.97	-0.26452	15.96	0.4811
15.97	0.26452	105.98	-0.26466	15.97	0.48108
15.98	0.26466	105.99	-0.26481	15.98	0.48105
15.99	0.26481	106	-0.26496	15.99	0.48103
16	0.26496	106.01	-0.26511	16	0.48101
16.01	0.26511	106.02	-0.26526	16.01	0.48098
16.02	0.26526	106.03	-0.2654	16.02	0.48096
16.03	0.2654	106.04	-0.26555	16.03	0.48094
16.04	0.26555	106.05	-0.2657	16.04	0.48091
16.05	0.2657	106.06	-0.26585	16.05	0.48089
16.06	0.26585	106.07	-0.26599	16.06	0.48087
16.07	0.26599	106.08	-0.26614	16.07	0.48084
16.08	0.26614	106.09	-0.26629	16.08	0.48082
16.09	0.26629	106.1	-0.26644	16.09	0.4808
16.1	0.26644	106.11	-0.26659	16.1	0.48077
16.11	0.26659	106.12	-0.26673	16.11	0.48075
16.12	0.26673	106.13	-0.26688	16.12	0.48073
16.13	0.26688	106.14	-0.26703	16.13	0.4807
16.14	0.26703	106.15	-0.26718	16.14	0.48068
16.15	0.26718	106.16	-0.26732	16.15	0.48066
16.16	0.26732	106.17	-0.26747	16.16	0.48063
16.17	0.26747	106.18	-0.26762	16.17	0.48061
16.18	0.26762	106.19	-0.26777	16.18	0.48059
16.19	0.26777	106.2	-0.26791	16.19	0.48056
16.2	0.26791	106.21	-0.26806	16.2	0.48054
16.21	0.26806	106.22	-0.26821	16.21	0.48052
16.22	0.26821	106.23	-0.26836	16.22	0.48049
16.23	0.26836	106.24	-0.2685	16.23	0.48047
16.24	0.2685	106.25	-0.26865	16.24	0.48045
16.25	0.26865	106.26	-0.2688	16.25	0.48042
16.26	0.2688	106.27	-0.26894	16.26	0.4804
16.27	0.26894	106.28	-0.26909	16.27	0.48038
16.28	0.26909	106.29	-0.26924	16.28	0.48035
16.29	0.26924	106.3	-0.26939	16.29	0.48033
16.3	0.26939	106.31	-0.26953	16.3	0.48031
16.31	0.26953	106.32	-0.26968	16.31	0.48028
16.32	0.26968	106.33	-0.26983	16.32	0.48026
16.33	0.26983	106.34	-0.26997	16.33	0.48024
16.34	0.26997	106.35	-0.27012	16.34	0.48021
16.35	0.27012	106.36	-0.27027	16.35	0.48019
16.36	0.27027	106.37	-0.27041	16.36	0.48017
16.37	0.27041	106.38	-0.27056	16.37	0.48014
16.38	0.27056	106.39	-0.27071	16.38	0.48012
16.39	0.27071	106.4	-0.27085	16.39	0.48009
16.4	0.27085	106.41	-0.271	16.4	0.48007
16.41	0.271	106.42	-0.27115	16.41	0.48005
16.42	0.27115	106.43	-0.27129	16.42	0.48002
16.43	0.27129	106.44	-0.27144	16.43	0.48
16.44	0.27144	106.45	-0.27159	16.44	0.47998
16.45	0.27159	106.46	-0.27173	16.45	0.47995
16.46	0.27173	106.47	-0.27188	16.46	0.47993
16.47	0.27188	106.48	-0.27203	16.47	0.47991
16.48	0.27203	106.49	-0.27217	16.48	0.47988
16.49	0.27217	106.5	-0.27232	16.49	0.47986
16.5	0.27232	106.51	-0.27247	16.5	0.47983
16.51	0.27247	106.52	-0.27261	16.51	0.47981
16.52	0.27261	106.53	-0.27276	16.52	0.47979
16.53	0.27276	106.54	-0.2729	16.53	0.47976
16.54	0.2729	106.55	-0.27305	16.54	0.47974
16.55	0.27305	106.56	-0.2732	16.55	0.47971
16.56	0.2732	106.57	-0.27334	16.56	0.47969
16.57	0.27334	106.58	-0.27349	16.57	0.47967
16.58	0.27349	106.59	-0.27364	16.58	0.47964
16.59	0.27364	106.6	-0.27378	16.59	0.47962
16.6	0.27378	106.61	-0.27393	16.6	0.4796
16.61	0.27393	106.62	-0.27407	16.61	0.47957
16.62	0.27407	106.63	-0.27422	16.62	0.47955
16.63	0.27422	106.64	-0.27437	16.63	0.47952
16.64	0.27437	106.65	-0.27451	16.64	0.4795
16.65	0.27451	106.66	-0.27466	16.65	0.47948
16.66	0.27466	106.67	-0.2748	16.66	0.47945
16.67	0.2748	106.68	-0.27495	16.67	0.47943
16.68	0.27495	106.69	-0.27509	16.68	0.4794
16.69	0.27509	106.7	-0.27524	16.69	0.47938
16.7	0.27524	106.71	-0.27539	16.7	0.47936
16.71	0.27539	106.72	-0.27553	16.71	0.47933
16.72	0.27553	106.73	-0.27568	16.72	0.47931
16.73	0.27568	106.74	-0.27582	16.73	0.47928
16.74	0.27582	106.75	-0.27597	16.74	0.47926
16.75	0.27597	106.76	-0.27611	16.75	0.47924
16.76	0.27611	106.77	-0.27626	16.76	0.47921
16.77	0.27626	106.78	-0.2764	16.77	0.47919
16.78	0.2764	106.79	-0.27655	16.78	0.47916
16.79	0.27655	106.8	-0.2767	16.79	0.47914
16.8	0.2767	106.81	-0.27684	16.8	0.47912
16.81	0.27684	106.82	-0.27699	16.81	0.47909
16.82	0.27699	106.83	-0.27713	16.82	0.47907
16.83	0.27713	106.84	-0.27728	16.83	0.47904
16.84	0.27728	106.85	-0.27742	16.84	0.47902
16.85	0.27742	106.86	-0.27757	16.85	0.47899
16.86	0.27757	106.87	-0.27771	16.86	0.47897
16.87	0.27771	106.88	-0.27786	16.87	0.47895
16.88	0.27786	106.89	-0.278	16.88	0.47892
16.89	0.278	106.9	-0.27815	16.89	0.4789
16.9	0.27815	106.91	-0.27829	16.9	0.47887
16.91	0.27829	106.92	-0.27844	16.91	0.47885
16.92	0.27844	106.93	-0.27858	16.92	0.47882
16.93	0.27858	106.94	-0.27873	16.93	0.4788
16.94	0.27873	106.95	-0.27887	16.94	0.47878
16.95	0.27887	106.96	-0.27902	16.95	0.47875
16.96	0.27902	106.97	-0.27916	16.96	0.47873
16.97	0.27916	106.98	-0.27931	16.97	0.4787
16.98	0.27931	106.99	-0.27945	16.98	0.47868
16.99	0.27945	107	-0.2796	16.99	0.47865
17	0.2796	107.01	-0.27974	17	0.47863
17.01	0.27974	107.02	-0.27989	17.01	0.47861
17.02	0.27989	107.03	-0.28003	17.02	0.47858
17.03	0.28003	107.04	-0.28017	17.03	0.47856
17.04	0.28017	107.05	-0.28032	17.04	0.47853
17.05	0.28032	107.06	-0.28046	17.05	0.47851
17.06	0.28046	107.07	-0.28061	17.06	0.47848
17.07	0.28061	107.08	-0.28075	17.07	0.47846
17.08	0.28075	107.09	-0.2809	17.08	0.47843
17.09	0.2809	107.1	-0.28104	17.09	0.47841
17.1	0.28104	107.11	-0.28119	17.1	0.47839
17.11	0.28119	107.12	-0.28133	17.11	0.47836
17.12	0.28133	107.13	-0.28147	17.12	0.47834
17.13	0.28147	107.14	-0.28162	17.13	0.47831
17.14	0.28162	107.15	-0.28176	17.14	0.47829
17.15	0.28176	107.16	-0.28191	17.15	0.47826
17.16	0.28191	107.17	-0.28205	17.16	0.47824
17.17	0.28205	107.18	-0.2822	17.17	0.47821
17.18	0.2822	107.19	-0.28234	17.18	0.47819
17.19	0.28234	107.2	-0.28248	17.19	0.47816
17.2	0.28248	107.21	-0.28263	17.2	0.47814
17.21	0.28263	107.22	-0.28277	17.21	0.47811
17.22	0.28277	107.23	-0.28292	17.22	0.47809
17.23	0.28292	107.24	-0.28306	17.23	0.47807
17.24	0.28306	107.25	-0.2832	17.24	0.47804
17.25	0.2832	107.26	-0.28335	17.25	0.47802
17.26	0.28335	107.27	-0.28349	17.26	0.47799
17.27	0.28349	107.28	-0.28363	17.27	0.47797
17.28	0.28363	107.29	-0.28378	17.28	0.47794
17.29	0.28378	107.3	-0.28392	17.29	0.47792
17.3	0.28392	107.31	-0.28407	17.3	0.47789
17.31	0.28407	107.32	-0.28421	17.31	0.47787
17.32	0.28421	107.33	-0.28435	17.32	0.47784
17.33	0.28435	107.34	-0.2845	17.33	0.47782
17.34	0.2845	107.35	-0.28464	17.34	0.47779
17.35	0.28464	107.36	-0.28478	17.35	0.47777
17.36	0.28478	107.37	-0.28493	17.36	0.47774
17.37	0.28493	107.38	-0.28507	17.37	0.47772
17.38	0.28507	107.39	-0.28521	17.38	0.47769
17.39	0.28521	107.4	-0.28536	17.39	0.47767
17.4	0.28536	107.41	-0.2855	17.4	0.47764
17.41	0.2855	107.42	-0.28564	17.41	0.47762
17.42	0.28564	107.43	-0.28579	17.42	0.47759
17.43	0.28579	107.44	-0.28593	17.43	0.47757
17.44	0.28593	107.45	-0.28607	17.44	0.47754
17.45	0.28607	107.46	-0.28622	17.45	0.47752
17.46	0.28622	107.47	-0.28636	17.46	0.47749
17.47	0.28636	107.48	-0.2865	17.47	0.47747
17.48	0.2865	107.49	-0.28665	17.48	0.47744
17.49	0.28665	107.5	-0.28679	17.49	0.47742
17.5	0.28679	107.51	-0.28693	17.5	0.47739
17.51	0.28693	107.52	-0.28707	17.51	0.47737
17.52	0.28707	107.53	-0.28722	17.52	0.47734
17.53	0.28722	107.54	-0.28736	17.53	0.47732
17.54	0.28736	107.55	-0.2875	17.54	0.47729
17.55	0.2875	107.56	-0.28765	17.55	0.47727
17.56	0.28765	107.57	-0.28779	17.56	0.47724
17.57	0.28779	107.58	-0.28793	17.57	0.47722
17.58	0.28793	107.59	-0.28807	17.58	0.47719
17.59	0.28807	107.6	-0.28822	17.59	0.47717
17.6	0.28822	107.61	-0.28836	17.6	0.47714
17.61	0.28836	107.62	-0.2885	17.61	0.47712
17.62	0.2885	107.63	-0.28864	17.62	0.47709
17.63	0.28864	107.64	-0.28879	17.63	0.47707
17.64	0.28879	107.65	-0.28893	17.64	0.47704
17.65	0.28893	107.66	-0.28907	17.65	0.47702
17.66	0.28907	107.67	-0.28921	17.66	0.47699
17.67	0.28921	107.68	-0.28936	17.67	0.47697
17.68	0.28936	107.69	-0.2895	17.68	0.47694
17.69	0.2895	107.7	-0.28964	17.69	0.47692
17.7	0.28964	107.71	-0.28978	17.7	0.47689
17.71	0.28978	107.72	-0.28993	17.71	0.47687
17.72	0.28993	107.73	-0.29007	17.72	0.47684
17.73	0.29007	107.74	-0.29021	17.73	0.47682
17.74	0.29021	107.75	-0.29035	17.74	0.47679
17.75	0.29035	107.76	-0.29049	17.75	0.47676
17.76	0.29049	107.77	-0.29064	17.76	0.47674
17.77	0.29064	107.78	-0.29078	17.77	0.47671
17.78	0.29078	107.79	-0.29092	17.78	0.47669
17.79	0.29092	107.8	-0.29106	17.79	0.47666
17.8	0.29106	107.81	-0.2912	17.8	0.47664
17.81	0.2912	107.82	-0.29135	17.81	0.47661
17.82	0.29135	107.83	-0.29149	17.82	0.47659
17.83	0.29149	107.84	-0.29163	17.83	0.47656
17.84	0.29163	107.85	-0.29177	17.84	0.47654
17.85	0.29177	107.86	-0.29191	17.85	0.47651
17.86	0.29191	107.87	-0.29205	17.86	0.47648
17.87	0.29205	107.88	-0.2922	17.87	0.47646
17.88	0.2922	107.89	-0.29234	17.88	0.47643
17.89	0.29234	107.9	-0.29248	17.89	0.47641
17.9	0.29248	107.91	-0.29262	17.9	0.47638
17.91	0.29262	107.92	-0.29276	17.91	0.47636
17.92	0.29276	107.93	-0.2929	17.92	0.47633
17.93	0.2929	107.94	-0.29304	17.93	0.47631
17.94	0.29304	107.95	-0.29319	17.94	0.47628
17.95	0.29319	107.96	-0.29333	17.95	0.47626
17.96	0.29333	107.97	-0.29347	17.96	0.47623
17.97	0.29347	107.98	-0.29361	17.97	0.4762
17.98	0.29361	107.99	-0.29375	17.98	0.47618
17.99	0.29375	108	-0.29389	17.99	0.47615
18	0.29389	108.01	-0.29403	18	0.47613
18.01	0.29403	108.02	-0.29417	18.01	0.4761
18.02	0.29417	108.03	-0.29432	18.02	0.47608
18.03	0.29432	108.04	-0.29446	18.03	0.47605
18.04	0.29446	108.05	-0.2946	18.04	0.47602
18.05	0.2946	108.06	-0.29474	18.05	0.476
18.06	0.29474	108.07	-0.29488	18.06	0.47597
18.07	0.29488	108.08	-0.29502	18.07	0.47595
18.08	0.29502	108.09	-0.29516	18.08	0.47592
18.09	0.29516	108.1	-0.2953	18.09	0.4759
18.1	0.2953	108.11	-0.29544	18.1	0.47587
18.11	0.29544	108.12	-0.29558	18.11	0.47584
18.12	0.29558	108.13	-0.29573	18.12	0.47582
18.13	0.29573	108.14	-0.29587	18.13	0.47579
18.14	0.29587	108.15	-0.29601	18.14	0.47577
18.15	0.29601	108.16	-0.29615	18.15	0.47574
18.16	0.29615	108.17	-0.29629	18.16	0.47572
18.17	0.29629	108.18	-0.29643	18.17	0.47569
18.18	0.29643	108.19	-0.29657	18.18	0.47566
18.19	0.29657	108.2	-0.29671	18.19	0.47564
18.2	0.29671	108.21	-0.29685	18.2	0.47561
18.21	0.29685	108.22	-0.29699	18.21	0.47559
18.22	0.29699	108.23	-0.29713	18.22	0.47556
18.23	0.29713	108.24	-0.29727	18.23	0.47553
18.24	0.29727	108.25	-0.29741	18.24	0.47551
18.25	0.29741	108.26	-0.29755	18.25	0.47548
18.26	0.29755	108.27	-0.29769	18.26	0.47546
18.27	0.29769	108.28	-0.29783	18.27	0.47543
18.28	0.29783	108.29	-0.29797	18.28	0.4754
18.29	0.29797	108.3	-0.29811	18.29	0.47538
18.3	0.29811	108.31	-0.29825	18.3	0.47535
18.31	0.29825	108.32	-0.29839	18.31	0.47533
18.32	0.29839	108.33	-0.29853	18.32	0.4753
18.33	0.29853	108.34	-0.29867	18.33	0.47527
18.34	0.29867	108.35	-0.29881	18.34	0.47525
18.35	0.29881	108.36	-0.29895	18.35	0.47522
18.36	0.29895	108.37	-0.29909	18.36	0.4752
18.37	0.29909	108.38	-0.29923	18.37	0.47517
18.38	0.29923	108.39	-0.29937	18.38	0.47514
18.39	0.29937	108.4	-0.29951	18.39	0.47512
18.4	0.29951	108.41	-0.29965	18.4	0.47509
18.41	0.29965	108.42	-0.29979	18.41	0.47507
18.42	0.29979	108.43	-0.29993	18.42	0.47504
18.43	0.29993	108.44	-0.30007	18.43	0.47501
18.44	0.30007	108.45	-0.30021	18.44	0.47499
18.45	0.30021	108.46	-0.30035	18.45	0.47496
18.46	0.30035	108.47	-0.30049	18.46	0.47493
18.47	0.30049	108.48	-0.30063	18.47	0.47491
18.48	0.30063	108.49	-0.30077	18.48	0.47488
18.49	0.30077	108.5	-0.30091	18.49	0.47486
18.5	0.30091	108.51	-0.30105	18.5	0.47483
18.51	0.30105	108.52	-0.30119	18.51	0.4748
18.52	0.30119	108.53	-0.30133	18.52	0.47478
18.53	0.30133	108.54	-0.30146	18.53	0.47475
18.54	0.30146	108.55	-0.3016	18.54	0.47472
18.55	0.3016	108.56	-0.30174	18.55	0.4747
18.56	0.30174	108.57	-0.30188	18.56	0.47467
18.57	0.30188	108.58	-0.30202	18.57	0.47465
18.58	0.30202	108.59	-0.30216	18.58	0.47462
18.59	0.30216	108.6	-0.3023	18.59	0.47459
18.6	0.3023	108.61	-0.30244	18.6	0.47457
18.61	0.30244	108.62	-0.30258	18.61	0.47454
18.62	0.30258	108.63	-0.30272	18.62	0.47451
18.63	0.30272	108.64	-0.30286	18.63	0.47449
18.64	0.30286	108.65	-0.30299	18.64	0.47446
18.65	0.30299	108.66	-0.30313	18.65	0.47443
18.66	0.30313	108.67	-0.30327	18.66	0.47441
18.67	0.30327	108.68	-0.30341	18.67	0.47438
18.68	0.30341	108.69	-0.30355	18.68	0.47435
18.69	0.30355	108.7	-0.30369	18.69	0.47433
18.7	0.30369	108.71	-0.30383	18.7	0.4743
18.71	0.30383	108.72	-0.30397	18.71	0.47428
18.72	0.30397	108.73	-0.3041	18.72	0.47425
18.73	0.3041	108.74	-0.30424	18.73	0.47422
18.74	0.30424	108.75	-0.30438	18.74	0.4742
18.75	0.30438	108.76	-0.30452	18.75	0.47417
18.76	0.30452	108.77	-0.30466	18.76	0.47414
18.77	0.30466	108.78	-0.3048	18.77	0.47412
18.78	0.3048	108.79	-0.30493	18.78	0.47409
18.79	0.30493	108.8	-0.30507	18.79	0.47406
18.8	0.30507	108.81	-0.30521	18.8	0.47404
18.81	0.30521	108.82	-0.30535	18.81	0.47401
18.82	0.30535	108.83	-0.30549	18.82	0.47398
18.83	0.30549	108.84	-0.30563	18.83	0.47396
18.84	0.30563	108.85	-0.30576	18.84	0.47393
18.85	0.30576	108.86	-0.3059	18.85	0.4739
18.86	0.3059	108.87	-0.30604	18.86	0.47388
18.87	0.30604	108.88	-0.30618	18.87	0.47385
18.88	0.30618	108.89	-0.30632	18.88	0.47382
18.89	0.30632	108.9	-0.30645	18.89	0.4738
18.9	0.30645	108.91	-0.30659	18.9	0.47377
18.91	0.30659	108.92	-0.30673	18.91	0.47374
18.92	0.30673	108.93	-0.30687	18.92	0.47372
18.93	0.30687	108.94	-0.307	18.93	0.47369
18.94	0.307	108.95	-0.30714	18.94	0.47366
18.95	0.30714	108.96	-0.30728	18.95	0.47364
18.96	0.30728	108.97	-0.30742	18.96	0.47361
18.97	0.30742	108.98	-0.30756	18.97	0.47358
18.98	0.30756	108.99	-0.30769	18.98	0.47356
18.99	0.30769	109	-0.30783	18.99	0.47353
19	0.30783	109.01	-0.30797	19	0.4735
19.01	0.30797	109.02	-0.30811	19.01	0.47347
19.02	0.30811	109.03	-0.30824	19.02	0.47345
19.03	0.30824	109.04	-0.30838	19.03	0.47342
19.04	0.30838	109.05	-0.30852	19.04	0.47339
19.05	0.30852	109.06	-0.30866	19.05	0.47337
19.06	0.30866	109.07	-0.30879	19.06	0.47334
19.07	0.30879	109.08	-0.30893	19.07	0.47331
19.08	0.30893	109.09	-0.30907	19.08	0.47329
19.09	0.30907	109.1	-0.3092	19.09	0.47326
19.1	0.3092	109.11	-0.30934	19.1	0.47323
19.11	0.30934	109.12	-0.30948	19.11	0.47321
19.12	0.30948	109.13	-0.30962	19.12	0.47318
19.13	0.30962	109.14	-0.30975	19.13	0.47315
19.14	0.30975	109.15	-0.30989	19.14	0.47312
19.15	0.30989	109.16	-0.31003	19.15	0.4731
19.16	0.31003	109.17	-0.31016	19.16	0.47307
19.17	0.31016	109.18	-0.3103	19.17	0.47304
19.18	0.3103	109.19	-0.31044	19.18	0.47302
19.19	0.31044	109.2	-0.31057	19.19	0.47299
19.2	0.31057	109.21	-0.31071	19.2	0.47296
19.21	0.31071	109.22	-0.31085	19.21	0.47293
19.22	0.31085	109.23	-0.31098	19.22	0.47291
19.23	0.31098	109.24	-0.31112	19.23	0.47288
19.24	0.31112	109.25	-0.31126	19.24	0.47285
19.25	0.31126	109.26	-0.31139	19.25	0.47283
19.26	0.31139	109.27	-0.31153	19.26	0.4728
19.27	0.31153	109.28	-0.31167	19.27	0.47277
19.28	0.31167	109.29	-0.3118	19.28	0.47274
19.29	0.3118	109.3	-0.31194	19.29	0.47272
19.3	0.31194	109.31	-0.31208	19.3	0.47269
19.31	0.31208	109.32	-0.31221	19.31	0.47266
19.32	0.31221	109.33	-0.31235	19.32	0.47264
19.33	0.31235	109.34	-0.31249	19.33	0.47261
19.34	0.31249	109.35	-0.31262	19.34	0.47258
19.35	0.31262	109.36	-0.31276	19.35	0.47255
19.36	0.31276	109.37	-0.31289	19.36	0.47253
19.37	0.31289	109.38	-0.31303	19.37	0.4725
19.38	0.31303	109.39	-0.31317	19.38	0.47247
19.39	0.31317	109.4	-0.3133	19.39	0.47244
19.4	0.3133	109.41	-0.31344	19.4	0.47242
19.41	0.31344	109.42	-0.31357	19.41	0.47239
19.42	0.31357	109.43	-0.31371	19.42	0.47236
19.43	0.31371	109.44	-0.31385	19.43	0.47234
19.44	0.31385	109.45	-0.31398	19.44	0.47231
19.45	0.31398	109.46	-0.31412	19.45	0.47228
19.46	0.31412	109.47	-0.31425	19.46	0.47225
19.47	0.31425	109.48	-0.31439	19.47	0.47223
19.48	0.31439	109.49	-0.31452	19.48	0.4722
19.49	0.31452	109.5	-0.31466	19.49	0.47217
19.5	0.31466	109.51	-0.3148	19.5	0.47214
19.51	0.3148	109.52	-0.31493	19.51	0.47212
19.52	0.31493	109.53	-0.31507	19.52	0.47209
19.53	0.31507	109.54	-0.3152	19.53	0.47206
19.54	0.3152	109.55	-0.31534	19.54	0.47203
19.55	0.31534	109.56	-0.31547	19.55	0.47201
19.56	0.31547	109.57	-0.31561	19.56	0.47198
19.57	0.31561	109.58	-0.31574	19.57	0.47195
19.58	0.31574	109.59	-0.31588	19.58	0.47192
19.59	0.31588	109.6	-0.31601	19.59	0.4719
19.6	0.31601	109.61	-0.31615	19.6	0.47187
19.61	0.31615	109.62	-0.31629	19.61	0.47184
19.62	0.31629	109.63	-0.31642	19.62	0.47181
19.63	0.31642	109.64	-0.31656	19.63	0.47179
19.64	0.31656	109.65	-0.31669	19.64	0.47176
19.65	0.31669	109.66	-0.31683	19.65	0.47173
19.66	0.31683	109.67	-0.31696	19.66	0.4717
19.67	0.31696	109.68	-0.3171	19.67	0.47167
19.68	0.3171	109.69	-0.31723	19.68	0.47165
19.69	0.31723	109.7	-0.31737	19.69	0.47162
19.7	0.31737	109.71	-0.3175	19.7	0.47159
19.71	0.3175	109.72	-0.31763	19.71	0.47156
19.72	0.31763	109.73	-0.31777	19.72	0.47154
19.73	0.31777	109.74	-0.3179	19.73	0.47151
19.74	0.3179	109.75	-0.31804	19.74	0.47148
19.75	0.31804	109.76	-0.31817	19.75	0.47145
19.76	0.31817	109.77	-0.31831	19.76	0.47143
19.77	0.31831	109.78	-0.31844	19.77	0.4714
19.78	0.31844	109.79	-0.31858	19.78	0.47137
19.79	0.31858	109.8	-0.31871	19.79	0.47134
19.8	0.31871	109.81	-0.31885	19.8	0.47131
19.81	0.31885	109.82	-0.31898	19.81	0.47129
19.82	0.31898	109.83	-0.31912	19.82	0.47126
19.83	0.31912	109.84	-0.31925	19.83	0.47123
19.84	0.31925	109.85	-0.31938	19.84	0.4712
19.85	0.31938	109.86	-0.31952	19.85	0.47117
19.86	0.31952	109.87	-0.31965	19.86	0.47115
19.87	0.31965	109.88	-0.31979	19.87	0.47112
19.88	0.31979	109.89	-0.31992	19.88	0.47109
19.89	0.31992	109.9	-0.32005	19.89	0.47106
19.9	0.32005	109.91	-0.32019	19.9	0.47104
19.91	0.32019	109.92	-0.32032	19.91	0.47101
19.92	0.32032	109.93	-0.32046	19.92	0.47098
19.93	0.32046	109.94	-0.32059	19.93	0.47095
19.94	0.32059	109.95	-0.32072	19.94	0.47092
19.95	0.32072	109.96	-0.32086	19.95	0.4709
19.96	0.32086	109.97	-0.32099	19.96	0.47087
19.97	0.32099	109.98	-0.32113	19.97	0.47084
[truncated: 34,003 more rows]

## Sheet: F2e
1310nm						690nm
measured data			fitting			measured data			fitting
degree	I		degree	I		degree	I		degree	I
°	nA		°	nA		°	nA		°	nA
109	7.73672		0.1	12.16		29	16.3378		0.1	16.17
119	8.14782		0.2	12.16		39	16.1598		0.2	16.17
129	9.54777		0.3	12.1599		49	16.1027		0.3	16.17
139	10.053		0.4	12.1599		59	15.9703		0.4	16.17
149	11.4716		0.5	12.1597		69	15.831		0.5	16.17
159	11.7332		0.6	12.1596		79	15.7941		0.6	16.17
169	11.1023		0.7	12.1594		89	15.9673		0.7	16.17
179	11.9838		0.8	12.1592		99	16.0352		0.8	16.17
189	11.564		0.9	12.159		109	16.0075		0.9	16.17
199	13.6095		1	12.1587		119	15.8733		1	16.17
209	11.6766		1.1	12.1584		129	15.6547		1.1	16.17
219	9.5891		1.2	12.158		139	15.9146		1.2	16.17
229	8.78375		1.3	12.1576		149	16.0092		1.3	16.17
239	8.2094		1.4	12.1572		159	16.5062		1.4	16.17
249	7.33535		1.5	12.1567		169	16.6963		1.5	16.17
259	5.91365		1.6	12.1563		179	16.2397		1.6	16.17
269	8.49695		1.7	12.1557		189	15.7883		1.7	16.17
279	7.9047		1.8	12.1552		199	15.4368		1.8	16.17
289	7.5699		1.9	12.1546		209	15.579		1.9	16.17
299	6.75345		2	12.154		219	16.0909		2	16.17
309	7.75397		2.1	12.1533		229	16.2261		2.1	16.17
319	11.1621		2.2	12.1526		239	16.2831		2.2	16.17
329	9.9324		2.3	12.1519		249	16.3478		2.3	16.17
339	10.5542		2.4	12.1512		259	16.4058		2.4	16.17
349	11.3501		2.5	12.1504		269	16.2836		2.5	16.17
359	11.7628		2.6	12.1496		279	16.2559		2.6	16.17
369	11.8262		2.7	12.1487		289	16.3049		2.7	16.17
379	11.3026		2.8	12.1478		299	16.3321		2.8	16.17
389	11.5868		2.9	12.1469		309	16.3225		2.9	16.17
399	10.9939		3	12.1459		319	16.4578		3	16.17
409	8.16062		3.1	12.1449		329	16.5078		3.1	16.17
419	7.01743		3.2	12.1439		339	16.5719		3.2	16.17
429	8.4958		3.3	12.1429		349	16.5903		3.3	16.17
439	4.88225		3.4	12.1418		359	16.671		3.4	16.17
449	5.56902		3.5	12.1407		369	16.5289		3.5	16.17
459	6.8073		3.6	12.1395					3.6	16.17
			3.7	12.1383					3.7	16.17
			3.8	12.1371					3.8	16.17
			3.9	12.1358					3.9	16.17
			4	12.1346					4	16.17
			4.1	12.1332					4.1	16.17
			4.2	12.1319					4.2	16.17
			4.3	12.1305					4.3	16.17
			4.4	12.1291					4.4	16.17
			4.5	12.1276					4.5	16.17
			4.6	12.1261					4.6	16.17
			4.7	12.1246					4.7	16.17
			4.8	12.123					4.8	16.17
			4.9	12.1214					4.9	16.17
			5	12.1198					5	16.17
			5.1	12.1182					5.1	16.17
			5.2	12.1165					5.2	16.17
			5.3	12.1148					5.3	16.17
			5.4	12.113					5.4	16.17
			5.5	12.1112					5.5	16.17
			5.6	12.1094					5.6	16.17
			5.7	12.1075					5.7	16.17
			5.8	12.1057					5.8	16.17
			5.9	12.1037					5.9	16.17
			6	12.1018					6	16.17
			6.1	12.0998					6.1	16.17
			6.2	12.0978					6.2	16.17
			6.3	12.0957					6.3	16.17
			6.4	12.0937					6.4	16.17
			6.5	12.0915					6.5	16.17
			6.6	12.0894					6.6	16.17
			6.7	12.0872					6.7	16.17
			6.8	12.085					6.8	16.17
			6.9	12.0827					6.9	16.17
			7	12.0805					7	16.17
			7.1	12.0781					7.1	16.17
			7.2	12.0758					7.2	16.17
			7.3	12.0734					7.3	16.17
			7.4	12.071					7.4	16.17
			7.5	12.0686					7.5	16.17
			7.6	12.0661					7.6	16.17
			7.7	12.0636					7.7	16.17
			7.8	12.061					7.8	16.17
			7.9	12.0585					7.9	16.17
			8	12.0559					8	16.17
			8.1	12.0532					8.1	16.17
			8.2	12.0505					8.2	16.17
			8.3	12.0478					8.3	16.17
			8.4	12.0451					8.4	16.17
			8.5	12.0423					8.5	16.17
			8.6	12.0395					8.6	16.17
			8.7	12.0367					8.7	16.17
			8.8	12.0338					8.8	16.17
			8.9	12.0309					8.9	16.17
			9	12.028					9	16.17
			9.1	12.0251					9.1	16.17
			9.2	12.0221					9.2	16.17
			9.3	12.019					9.3	16.17
			9.4	12.016					9.4	16.17
			9.5	12.0129					9.5	16.17
			9.6	12.0098					9.6	16.17
			9.7	12.0066					9.7	16.17
			9.8	12.0034					9.8	16.17
			9.9	12.0002					9.9	16.17
			10	11.997					10	16.17
			10.1	11.9937					10.1	16.17
			10.2	11.9904					10.2	16.17
			10.3	11.987					10.3	16.17
			10.4	11.9837					10.4	16.17
			10.5	11.9802					10.5	16.17
			10.6	11.9768					10.6	16.17
			10.7	11.9733					10.7	16.17
			10.8	11.9698					10.8	16.17
			10.9	11.9663					10.9	16.17
			11	11.9627					11	16.17
			11.1	11.9592					11.1	16.17
			11.2	11.9555					11.2	16.17
			11.3	11.9519					11.3	16.17
			11.4	11.9482					11.4	16.17
			11.5	11.9445					11.5	16.17
			11.6	11.9407					11.6	16.17
			11.7	11.9369					11.7	16.17
			11.8	11.9331					11.8	16.17
			11.9	11.9293					11.9	16.17
			12	11.9254					12	16.17
			12.1	11.9215					12.1	16.17
			12.2	11.9176					12.2	16.17
			12.3	11.9136					12.3	16.17
			12.4	11.9096					12.4	16.17
			12.5	11.9056					12.5	16.17
			12.6	11.9015					12.6	16.17
			12.7	11.8974					12.7	16.17
			12.8	11.8933					12.8	16.17
			12.9	11.8892					12.9	16.17
			13	11.885					13	16.17
			13.1	11.8808					13.1	16.17
			13.2	11.8765					13.2	16.17
			13.3	11.8723					13.3	16.17
			13.4	11.868					13.4	16.17
			13.5	11.8636					13.5	16.17
			13.6	11.8593					13.6	16.17
			13.7	11.8549					13.7	16.17
			13.8	11.8505					13.8	16.17
			13.9	11.846					13.9	16.17
			14	11.8415					14	16.17
			14.1	11.837					14.1	16.17
			14.2	11.8325					14.2	16.17
			14.3	11.8279					14.3	16.17
			14.4	11.8233					14.4	16.17
			14.5	11.8187					14.5	16.17
			14.6	11.814					14.6	16.17
			14.7	11.8094					14.7	16.17
			14.8	11.8046					14.8	16.17
			14.9	11.7999					14.9	16.17
			15	11.7951					15	16.17
			15.1	11.7903					15.1	16.17
			15.2	11.7855					15.2	16.17
			15.3	11.7806					15.3	16.17
			15.4	11.7757					15.4	16.17
			15.5	11.7708					15.5	16.17
			15.6	11.7659					15.6	16.17
			15.7	11.7609					15.7	16.17
			15.8	11.7559					15.8	16.17
			15.9	11.7508					15.9	16.17
			16	11.7458					16	16.17
			16.1	11.7407					16.1	16.17
			16.2	11.7356					16.2	16.17
			16.3	11.7304					16.3	16.17
			16.4	11.7252					16.4	16.17
			16.5	11.72					16.5	16.17
			16.6	11.7148					16.6	16.17
			16.7	11.7095					16.7	16.17
			16.8	11.7042					16.8	16.17
			16.9	11.6989					16.9	16.17
			17	11.6936					17	16.17
			17.1	11.6882					17.1	16.17
			17.2	11.6828					17.2	16.17
			17.3	11.6774					17.3	16.17
			17.4	11.6719					17.4	16.17
			17.5	11.6664					17.5	16.17
			17.6	11.6609					17.6	16.17
			17.7	11.6554					17.7	16.17
			17.8	11.6498					17.8	16.17
			17.9	11.6442					17.9	16.17
			18	11.6386					18	16.17
			18.1	11.6329					18.1	16.17
			18.2	11.6272					18.2	16.17
			18.3	11.6215					18.3	16.17
			18.4	11.6158					18.4	16.17
			18.5	11.61					18.5	16.17
			18.6	11.6042					18.6	16.17
			18.7	11.5984					18.7	16.17
			18.8	11.5926					18.8	16.17
			18.9	11.5867					18.9	16.17
			19	11.5808					19	16.17
			19.1	11.5749					19.1	16.17
			19.2	11.5689					19.2	16.17
			19.3	11.563					19.3	16.17
			19.4	11.557					19.4	16.17
			19.5	11.551					19.5	16.17
			19.6	11.5449					19.6	16.17
			19.7	11.5388					19.7	16.17
			19.8	11.5327					19.8	16.17
			19.9	11.5266					19.9	16.17
			20	11.5204					20	16.17
			20.1	11.5142					20.1	16.17
			20.2	11.508					20.2	16.17
			20.3	11.5018					20.3	16.17
			20.4	11.4955					20.4	16.17
			20.5	11.4893					20.5	16.17
			20.6	11.4829					20.6	16.17
			20.7	11.4766					20.7	16.17
			20.8	11.4702					20.8	16.17
			20.9	11.4639					20.9	16.17
			21	11.4574					21	16.17
			21.1	11.451					21.1	16.17
			21.2	11.4445					21.2	16.17
			21.3	11.4381					21.3	16.17
			21.4	11.4315					21.4	16.17
			21.5	11.425					21.5	16.17
			21.6	11.4184					21.6	16.17
			21.7	11.4118					21.7	16.17
			21.8	11.4052					21.8	16.17
			21.9	11.3986					21.9	16.17
			22	11.3919					22	16.17
			22.1	11.3853					22.1	16.17
			22.2	11.3786					22.2	16.17
			22.3	11.3718					22.3	16.17
			22.4	11.3651					22.4	16.17
			22.5	11.3583					22.5	16.17
			22.6	11.3515					22.6	16.17
			22.7	11.3446					22.7	16.17
			22.8	11.3378					22.8	16.17
			22.9	11.3309					22.9	16.17
			23	11.324					23	16.17
			23.1	11.3171					23.1	16.17
			23.2	11.3102					23.2	16.17
			23.3	11.3032					23.3	16.17
			23.4	11.2962					23.4	16.17
			23.5	11.2892					23.5	16.17
			23.6	11.2821					23.6	16.17
			23.7	11.2751					23.7	16.17
			23.8	11.268					23.8	16.17
			23.9	11.2609					23.9	16.17
			24	11.2538					24	16.17
			24.1	11.2466					24.1	16.17
			24.2	11.2394					24.2	16.17
			24.3	11.2322					24.3	16.17
			24.4	11.225					24.4	16.17
			24.5	11.2178					24.5	16.17
			24.6	11.2105					24.6	16.17
			24.7	11.2032					24.7	16.17
			24.8	11.1959					24.8	16.17
			24.9	11.1886					24.9	16.17
			25	11.1812					25	16.17
			25.1	11.1738					25.1	16.17
			25.2	11.1664					25.2	16.17
			25.3	11.159					25.3	16.17
			25.4	11.1516					25.4	16.17
			25.5	11.1441					25.5	16.17
			25.6	11.1366					25.6	16.17
			25.7	11.1291					25.7	16.17
			25.8	11.1216					25.8	16.17
			25.9	11.1141					25.9	16.17
			26	11.1065					26	16.17
			26.1	11.0989					26.1	16.17
			26.2	11.0913					26.2	16.17
			26.3	11.0837					26.3	16.17
			26.4	11.076					26.4	16.17
			26.5	11.0684					26.5	16.17
			26.6	11.0607					26.6	16.17
			26.7	11.053					26.7	16.17
			26.8	11.0452					26.8	16.17
			26.9	11.0375					26.9	16.17
			27	11.0297					27	16.17
			27.1	11.0219					27.1	16.17
			27.2	11.0141					27.2	16.17
			27.3	11.0063					27.3	16.17
			27.4	10.9985					27.4	16.17
			27.5	10.9906					27.5	16.17
			27.6	10.9827					27.6	16.17
			27.7	10.9748					27.7	16.17
			27.8	10.9669					27.8	16.17
			27.9	10.9589					27.9	16.17
			28	10.951					28	16.17
			28.1	10.943					28.1	16.17
			28.2	10.935					28.2	16.17
			28.3	10.9269					28.3	16.17
			28.4	10.9189					28.4	16.17
			28.5	10.9108					28.5	16.17
			28.6	10.9028					28.6	16.17
			28.7	10.8947					28.7	16.17
			28.8	10.8866					28.8	16.17
			28.9	10.8784					28.9	16.17
			29	10.8703					29	16.17
			29.1	10.8621					29.1	16.17
			29.2	10.8539					29.2	16.17
			29.3	10.8457					29.3	16.17
			29.4	10.8375					29.4	16.17
			29.5	10.8293					29.5	16.17
			29.6	10.821					29.6	16.17
			29.7	10.8127					29.7	16.17
			29.8	10.8044					29.8	16.17
			29.9	10.7961					29.9	16.17
			30	10.7878					30	16.17
			30.1	10.7795					30.1	16.17
			30.2	10.7711					30.2	16.17
			30.3	10.7627					30.3	16.17
			30.4	10.7544					30.4	16.17
			30.5	10.7459					30.5	16.17
			30.6	10.7375					30.6	16.17
			30.7	10.7291					30.7	16.17
			30.8	10.7206					30.8	16.17
			30.9	10.7121					30.9	16.17
			31	10.7037					31	16.17
			31.1	10.6952					31.1	16.17
			31.2	10.6866					31.2	16.17
			31.3	10.6781					31.3	16.17
			31.4	10.6695					31.4	16.17
			31.5	10.661					31.5	16.17
			31.6	10.6524					31.6	16.17
			31.7	10.6438					31.7	16.17
			31.8	10.6352					31.8	16.17
			31.9	10.6266					31.9	16.17
			32	10.6179					32	16.17
			32.1	10.6092					32.1	16.17
			32.2	10.6006					32.2	16.17
			32.3	10.5919					32.3	16.17
			32.4	10.5832					32.4	16.17
			32.5	10.5745					32.5	16.17
			32.6	10.5657					32.6	16.17
			32.7	10.557					32.7	16.17
			32.8	10.5482					32.8	16.17
			32.9	10.5395					32.9	16.17
			33	10.5307					33	16.17
			33.1	10.5219					33.1	16.17
			33.2	10.5131					33.2	16.17
			33.3	10.5042					33.3	16.17
			33.4	10.4954					33.4	16.17
			33.5	10.4865					33.5	16.17
			33.6	10.4777					33.6	16.17
			33.7	10.4688					33.7	16.17
			33.8	10.4599					33.8	16.17
			33.9	10.451					33.9	16.17
			34	10.4421					34	16.17
			34.1	10.4331					34.1	16.17
			34.2	10.4242					34.2	16.17
			34.3	10.4152					34.3	16.17
			34.4	10.4062					34.4	16.17
			34.5	10.3973					34.5	16.17
			34.6	10.3883					34.6	16.17
			34.7	10.3793					34.7	16.17
			34.8	10.3703					34.8	16.17
			34.9	10.3612					34.9	16.17
			35	10.3522					35	16.17
			35.1	10.3431					35.1	16.17
			35.2	10.334					35.2	16.17
			35.3	10.325					35.3	16.17
			35.4	10.3159					35.4	16.17
			35.5	10.3068					35.5	16.17
			35.6	10.2977					35.6	16.17
			35.7	10.2886					35.7	16.17
			35.8	10.2794					35.8	16.17
			35.9	10.2703					35.9	16.17
			36	10.2611					36	16.17
			36.1	10.252					36.1	16.17
			36.2	10.2428					36.2	16.17
			36.3	10.2336					36.3	16.17
			36.4	10.2244					36.4	16.17
			36.5	10.2152					36.5	16.17
			36.6	10.206					36.6	16.17
			36.7	10.1967					36.7	16.17
			36.8	10.1875					36.8	16.17
			36.9	10.1783					36.9	16.17
			37	10.169					37	16.17
			37.1	10.1598					37.1	16.17
			37.2	10.1505					37.2	16.17
			37.3	10.1412					37.3	16.17
			37.4	10.1319					37.4	16.17
			37.5	10.1226					37.5	16.17
			37.6	10.1133					37.6	16.17
			37.7	10.104					37.7	16.17
			37.8	10.0946					37.8	16.17
			37.9	10.0853					37.9	16.17
			38	10.076					38	16.17
			38.1	10.0666					38.1	16.17
			38.2	10.0573					38.2	16.17
			38.3	10.0479					38.3	16.17
			38.4	10.0385					38.4	16.17
			38.5	10.0291					38.5	16.17
			38.6	10.0197					38.6	16.17
			38.7	10.0104					38.7	16.17
			38.8	10.0009					38.8	16.17
			38.9	9.99153					38.9	16.17
			39	9.9821					39	16.17
			39.1	9.97268					39.1	16.17
			39.2	9.96324					39.2	16.17
			39.3	9.9538					39.3	16.17
			39.4	9.94435					39.4	16.17
			39.5	9.9349					39.5	16.17
			39.6	9.92543					39.6	16.17
			39.7	9.91596					39.7	16.17
			39.8	9.90649					39.8	16.17
			39.9	9.89701					39.9	16.17
			40	9.88752					40	16.17
			40.1	9.87803					40.1	16.17
			40.2	9.86853					40.2	16.17
			40.3	9.85903					40.3	16.17
			40.4	9.84952					40.4	16.17
			40.5	9.84					40.5	16.17
			40.6	9.83048					40.6	16.17
			40.7	9.82095					40.7	16.17
			40.8	9.81142					40.8	16.17
			40.9	9.80188					40.9	16.17
			41	9.79234					41	16.17
			41.1	9.7828					41.1	16.17
			41.2	9.77325					41.2	16.17
			41.3	9.76369					41.3	16.17
			41.4	9.75413					41.4	16.17
			41.5	9.74457					41.5	16.17
			41.6	9.735					41.6	16.17
			41.7	9.72542					41.7	16.17
			41.8	9.71585					41.8	16.17
			41.9	9.70627					41.9	16.17
			42	9.69668					42	16.17
			42.1	9.68709					42.1	16.17
			42.2	9.6775					42.2	16.17
			42.3	9.66791					42.3	16.17
			42.4	9.65831					42.4	16.17
			42.5	9.64871					42.5	16.17
			42.6	9.6391					42.6	16.17
			42.7	9.6295					42.7	16.17
			42.8	9.61989					42.8	16.17
			42.9	9.61027					42.9	16.17
			43	9.60066					43	16.17
			43.1	9.59104					43.1	16.17
			43.2	9.58142					43.2	16.17
			43.3	9.5718					43.3	16.17
			43.4	9.56217					43.4	16.17
			43.5	9.55254					43.5	16.17
			43.6	9.54292					43.6	16.17
			43.7	9.53329					43.7	16.17
			43.8	9.52365					43.8	16.17
			43.9	9.51402					43.9	16.17
			44	9.50438					44	16.17
			44.1	9.49475					44.1	16.17
			44.2	9.48511					44.2	16.17
			44.3	9.47547					44.3	16.17
			44.4	9.46583					44.4	16.17
			44.5	9.45619					44.5	16.17
			44.6	9.44655					44.6	16.17
			44.7	9.43691					44.7	16.17
			44.8	9.42727					44.8	16.17
			44.9	9.41762					44.9	16.17
			45	9.40798					45	16.17
			45.1	9.39834					45.1	16.17
			45.2	9.3887					45.2	16.17
			45.3	9.37905					45.3	16.17
			45.4	9.36941					45.4	16.17
			45.5	9.35977					45.5	16.17
			45.6	9.35013					45.6	16.17
			45.7	9.34049					45.7	16.17
			45.8	9.33084					45.8	16.17
			45.9	9.32121					45.9	16.17
			46	9.31157					46	16.17
			46.1	9.30193					46.1	16.17
			46.2	9.29229					46.2	16.17
			46.3	9.28266					46.3	16.17
			46.4	9.27302					46.4	16.17
			46.5	9.26339					46.5	16.17
			46.6	9.25376					46.6	16.17
			46.7	9.24413					46.7	16.17
			46.8	9.2345					46.8	16.17
			46.9	9.22488					46.9	16.17
			47	9.21526					47	16.17
			47.1	9.20563					47.1	16.17
			47.2	9.19602					47.2	16.17
			47.3	9.1864					47.3	16.17
			47.4	9.17679					47.4	16.17
			47.5	9.16718					47.5	16.17
			47.6	9.15757					47.6	16.17
			47.7	9.14796					47.7	16.17
			47.8	9.13836					47.8	16.17
			47.9	9.12876					47.9	16.17
			48	9.11917					48	16.17
			48.1	9.10957					48.1	16.17
			48.2	9.09999					48.2	16.17
			48.3	9.0904					48.3	16.17
			48.4	9.08082					48.4	16.17
			48.5	9.07124					48.5	16.17
			48.6	9.06167					48.6	16.17
			48.7	9.0521					48.7	16.17
			48.8	9.04253					48.8	16.17
			48.9	9.03297					48.9	16.17
			49	9.02342					49	16.17
			49.1	9.01387					49.1	16.17
			49.2	9.00432					49.2	16.17
			49.3	8.99478					49.3	16.17
			49.4	8.98524					49.4	16.17
			49.5	8.97571					49.5	16.17
			49.6	8.96618					49.6	16.17
			49.7	8.95666					49.7	16.17
			49.8	8.94714					49.8	16.17
			49.9	8.93763					49.9	16.17
			50	8.92812					50	16.17
			50.1	8.91862					50.1	16.17
			50.2	8.90913					50.2	16.17
			50.3	8.89964					50.3	16.17
			50.4	8.89016					50.4	16.17
			50.5	8.88068					50.5	16.17
			50.6	8.87121					50.6	16.17
			50.7	8.86175					50.7	16.17
			50.8	8.85229					50.8	16.17
			50.9	8.84284					50.9	16.17
			51	8.8334					51	16.17
			51.1	8.82396					51.1	16.17
			51.2	8.81454					51.2	16.17
			51.3	8.80511					51.3	16.17
			51.4	8.7957					51.4	16.17
			51.5	8.78629					51.5	16.17
			51.6	8.77689					51.6	16.17
			51.7	8.7675					51.7	16.17
			51.8	8.75811					51.8	16.17
			51.9	8.74874					51.9	16.17
			52	8.73937					52	16.17
			52.1	8.73					52.1	16.17
			52.2	8.72065					52.2	16.17
			52.3	8.71131					52.3	16.17
			52.4	8.70197					52.4	16.17
			52.5	8.69264					52.5	16.17
			52.6	8.68332					52.6	16.17
			52.7	8.67401					52.7	16.17
			52.8	8.66471					52.8	16.17
			52.9	8.65542					52.9	16.17
			53	8.64613					53	16.17
			53.1	8.63686					53.1	16.17
			53.2	8.62759					53.2	16.17
			53.3	8.61834					53.3	16.17
			53.4	8.60909					53.4	16.17
			53.5	8.59985					53.5	16.17
			53.6	8.59063					53.6	16.17
			53.7	8.58141					53.7	16.17
			53.8	8.5722					53.8	16.17
			53.9	8.563					53.9	16.17
			54	8.55382					54	16.17
			54.1	8.54464					54.1	16.17
			54.2	8.53547					54.2	16.17
			54.3	8.52632					54.3	16.17
			54.4	8.51717					54.4	16.17
			54.5	8.50804					54.5	16.17
			54.6	8.49891					54.6	16.17
			54.7	8.4898					54.7	16.17
			54.8	8.4807					54.8	16.17
			54.9	8.47161					54.9	16.17
			55	8.46253					55	16.17
			55.1	8.45346					55.1	16.17
			55.2	8.4444					55.2	16.17
			55.3	8.43536					55.3	16.17
			55.4	8.42632					55.4	16.17
			55.5	8.4173					55.5	16.17
			55.6	8.40829					55.6	16.17
			55.7	8.39929					55.7	16.17
			55.8	8.39031					55.8	16.17
			55.9	8.38134					55.9	16.17
			56	8.37238					56	16.17
			56.1	8.36343					56.1	16.17
			56.2	8.35449					56.2	16.17
			56.3	8.34557					56.3	16.17
			56.4	8.33666					56.4	16.17
			56.5	8.32776					56.5	16.17
			56.6	8.31888					56.6	16.17
			56.7	8.31001					56.7	16.17
			56.8	8.30115					56.8	16.17
			56.9	8.2923					56.9	16.17
			57	8.28347					57	16.17
			57.1	8.27466					57.1	16.17
			57.2	8.26585					57.2	16.17
			57.3	8.25706					57.3	16.17
			57.4	8.24829					57.4	16.17
			57.5	8.23953					57.5	16.17
			57.6	8.23078					57.6	16.17
			57.7	8.22204					57.7	16.17
			57.8	8.21332					57.8	16.17
			57.9	8.20462					57.9	16.17
			58	8.19593					58	16.17
			58.1	8.18725					58.1	16.17
			58.2	8.17859					58.2	16.17
			58.3	8.16995					58.3	16.17
			58.4	8.16132					58.4	16.17
			58.5	8.1527					58.5	16.17
			58.6	8.1441					58.6	16.17
			58.7	8.13551					58.7	16.17
			58.8	8.12694					58.8	16.17
			58.9	8.11839					58.9	16.17
			59	8.10985					59	16.17
			59.1	8.10133					59.1	16.17
			59.2	8.09282					59.2	16.17
			59.3	8.08433					59.3	16.17
			59.4	8.07585					59.4	16.17
			59.5	8.06739					59.5	16.17
			59.6	8.05895					59.6	16.17
			59.7	8.05052					59.7	16.17
			59.8	8.04211					59.8	16.17
			59.9	8.03372					59.9	16.17
			60	8.02534					60	16.17
			60.1	8.01698					60.1	16.17
			60.2	8.00863					60.2	16.17
			60.3	8.00031					60.3	16.17
			60.4	7.992					60.4	16.17
			60.5	7.9837					60.5	16.17
			60.6	7.97543					60.6	16.17
			60.7	7.96717					60.7	16.17
			60.8	7.95893					60.8	16.17
			60.9	7.9507					60.9	16.17
			61	7.9425					61	16.17
			61.1	7.93431					61.1	16.17
			61.2	7.92614					61.2	16.17
			61.3	7.91799					61.3	16.17
			61.4	7.90985					61.4	16.17
			61.5	7.90174					61.5	16.17
			61.6	7.89364					61.6	16.17
			61.7	7.88556					61.7	16.17
			61.8	7.8775					61.8	16.17
			61.9	7.86945					61.9	16.17
			62	7.86143					62	16.17
			62.1	7.85343					62.1	16.17
			62.2	7.84544					62.2	16.17
			62.3	7.83747					62.3	16.17
			62.4	7.82952					62.4	16.17
			62.5	7.82159					62.5	16.17
			62.6	7.81368					62.6	16.17
			62.7	7.80579					62.7	16.17
			62.8	7.79792					62.8	16.17
			62.9	7.79007					62.9	16.17
			63	7.78223					63	16.17
			63.1	7.77442					63.1	16.17
			63.2	7.76663					63.2	16.17
			63.3	7.75886					63.3	16.17
			63.4	7.7511					63.4	16.17
			63.5	7.74337					63.5	16.17
			63.6	7.73566					63.6	16.17
			63.7	7.72796					63.7	16.17
			63.8	7.72029					63.8	16.17
			63.9	7.71264					63.9	16.17
			64	7.70501					64	16.17
			64.1	7.6974					64.1	16.17
			64.2	7.68981					64.2	16.17
			64.3	7.68224					64.3	16.17
			64.4	7.67469					64.4	16.17
			64.5	7.66716					64.5	16.17
			64.6	7.65965					64.6	16.17
			64.7	7.65217					64.7	16.17
			64.8	7.64471					64.8	16.17
			64.9	7.63726					64.9	16.17
			65	7.62984					65	16.17
			65.1	7.62244					65.1	16.17
			65.2	7.61506					65.2	16.17
			65.3	7.60771					65.3	16.17
			65.4	7.60037					65.4	16.17
			65.5	7.59306					65.5	16.17
			65.6	7.58577					65.6	16.17
			65.7	7.5785					65.7	16.17
			65.8	7.57126					65.8	16.17
			65.9	7.56403					65.9	16.17
			66	7.55683					66	16.17
			66.1	7.54965					66.1	16.17
			66.2	7.54249					66.2	16.17
			66.3	7.53536					66.3	16.17
			66.4	7.52825					66.4	16.17
			66.5	7.52116					66.5	16.17
			66.6	7.51409					66.6	16.17
			66.7	7.50705					66.7	16.17
			66.8	7.50003					66.8	16.17
			66.9	7.49303					66.9	16.17
			67	7.48606					67	16.17
			67.1	7.47911					67.1	16.17
			67.2	7.47218					67.2	16.17
			67.3	7.46528					67.3	16.17
			67.4	7.4584					67.4	16.17
			67.5	7.45154					67.5	16.17
			67.6	7.44471					67.6	16.17
			67.7	7.4379					67.7	16.17
			67.8	7.43112					67.8	16.17
			67.9	7.42436					67.9	16.17
			68	7.41762					68	16.17
			68.1	7.41091					68.1	16.17
			68.2	7.40422					68.2	16.17
			68.3	7.39755					68.3	16.17
			68.4	7.39091					68.4	16.17
			68.5	7.3843					68.5	16.17
			68.6	7.37771					68.6	16.17
			68.7	7.37114					68.7	16.17
			68.8	7.3646					68.8	16.17
			68.9	7.35808					68.9	16.17
			69	7.35159					69	16.17
			69.1	7.34512					69.1	16.17
			69.2	7.33868					69.2	16.17
			69.3	7.33226					69.3	16.17
			69.4	7.32587					69.4	16.17
			69.5	7.31951					69.5	16.17
			69.6	7.31317					69.6	16.17
			69.7	7.30685					69.7	16.17
			69.8	7.30056					69.8	16.17
			69.9	7.29429					69.9	16.17
			70	7.28806					70	16.17
			70.1	7.28184					70.1	16.17
			70.2	7.27565					70.2	16.17
			70.3	7.26949					70.3	16.17
			70.4	7.26336					70.4	16.17
			70.5	7.25725					70.5	16.17
			70.6	7.25116					70.6	16.17
			70.7	7.2451					70.7	16.17
			70.8	7.23907					70.8	16.17
			70.9	7.23307					70.9	16.17
			71	7.22709					71	16.17
			71.1	7.22114					71.1	16.17
			71.2	7.21521					71.2	16.17
			71.3	7.20931					71.3	16.17
			71.4	7.20344					71.4	16.17
			71.5	7.19759					71.5	16.17
			71.6	7.19177					71.6	16.17
			71.7	7.18598					71.7	16.17
			71.8	7.18022					71.8	16.17
			71.9	7.17448					71.9	16.17
			72	7.16877					72	16.17
			72.1	7.16308					72.1	16.17
			72.2	7.15743					72.2	16.17
			72.3	7.1518					72.3	16.17
			72.4	7.1462					72.4	16.17
			72.5	7.14062					72.5	16.17
			72.6	7.13507					72.6	16.17
			72.7	7.12955					72.7	16.17
			72.8	7.12406					72.8	16.17
			72.9	7.1186					72.9	16.17
			73	7.11316					73	16.17
			73.1	7.10775					73.1	16.17
			73.2	7.10237					73.2	16.17
			73.3	7.09702					73.3	16.17
			73.4	7.09169					73.4	16.17
			73.5	7.0864					73.5	16.17
			73.6	7.08113					73.6	16.17
			73.7	7.07589					73.7	16.17
			73.8	7.07068					73.8	16.17
			73.9	7.06549					73.9	16.17
			74	7.06034					74	16.17
			74.1	7.05521					74.1	16.17
			74.2	7.05011					74.2	16.17
			74.3	7.04504					74.3	16.17
			74.4	7.04					74.4	16.17
			74.5	7.03499					74.5	16.17
			74.6	7.03001					74.6	16.17
			74.7	7.02505					74.7	16.17
			74.8	7.02013					74.8	16.17
			74.9	7.01523					74.9	16.17
			75	7.01036					75	16.17
			75.1	7.00552					75.1	16.17
			75.2	7.00071					75.2	16.17
			75.3	6.99593					75.3	16.17
			75.4	6.99118					75.4	16.17
			75.5	6.98646					75.5	16.17
			75.6	6.98177					75.6	16.17
			75.7	6.97711					75.7	16.17
			75.8	6.97247					75.8	16.17
			75.9	6.96787					75.9	16.17
			76	6.9633					76	16.17
			76.1	6.95875					76.1	16.17
			76.2	6.95424					76.2	16.17
			76.3	6.94975					76.3	16.17
			76.4	6.9453					76.4	16.17
			76.5	6.94087					76.5	16.17
			76.6	6.93648					76.6	16.17
			76.7	6.93211					76.7	16.17
			76.8	6.92777					76.8	16.17
			76.9	6.92347					76.9	16.17
			77	6.91919					77	16.17
			77.1	6.91495					77.1	16.17
			77.2	6.91073					77.2	16.17
			77.3	6.90655					77.3	16.17
			77.4	6.9024					77.4	16.17
			77.5	6.89827					77.5	16.17
			77.6	6.89418					77.6	16.17
			77.7	6.89012					77.7	16.17
			77.8	6.88608					77.8	16.17
			77.9	6.88208					77.9	16.17
			78	6.87811					78	16.17
			78.1	6.87417					78.1	16.17
			78.2	6.87026					78.2	16.17
			78.3	6.86638					78.3	16.17
			78.4	6.86254					78.4	16.17
			78.5	6.85872					78.5	16.17
			78.6	6.85493					78.6	16.17
			78.7	6.85118					78.7	16.17
			78.8	6.84745					78.8	16.17
			78.9	6.84376					78.9	16.17
			79	6.8401					79	16.17
			79.1	6.83647					79.1	16.17
			79.2	6.83287					79.2	16.17
			79.3	6.8293					79.3	16.17
			79.4	6.82576					79.4	16.17
			79.5	6.82226					79.5	16.17
			79.6	6.81878					79.6	16.17
			79.7	6.81534					79.7	16.17
			79.8	6.81193					79.8	16.17
			79.9	6.80855					79.9	16.17
			80	6.8052					80	16.17
			80.1	6.80189					80.1	16.17
			80.2	6.7986					80.2	16.17
			80.3	6.79535					80.3	16.17
			80.4	6.79213					80.4	16.17
			80.5	6.78894					80.5	16.17
			80.6	6.78578					80.6	16.17
			80.7	6.78265					80.7	16.17
			80.8	6.77956					80.8	16.17
			80.9	6.77649					80.9	16.17
			81	6.77346					81	16.17
			81.1	6.77047					81.1	16.17
			81.2	6.7675					81.2	16.17
			81.3	6.76456					81.3	16.17
			81.4	6.76166					81.4	16.17
			81.5	6.75879					81.5	16.17
			81.6	6.75595					81.6	16.17
			81.7	6.75315					81.7	16.17
			81.8	6.75037					81.8	16.17
			81.9	6.74763					81.9	16.17
			82	6.74492					82	16.17
			82.1	6.74225					82.1	16.17
			82.2	6.7396					82.2	16.17
			82.3	6.73699					82.3	16.17
			82.4	6.73441					82.4	16.17
			82.5	6.73186					82.5	16.17
			82.6	6.72935					82.6	16.17
			82.7	6.72686					82.7	16.17
			82.8	6.72442					82.8	16.17
			82.9	6.722					82.9	16.17
			83	6.71961					83	16.17
			83.1	6.71726					83.1	16.17
			83.2	6.71494					83.2	16.17
			83.3	6.71266					83.3	16.17
			83.4	6.7104					83.4	16.17
			83.5	6.70818					83.5	16.17
			83.6	6.70599					83.6	16.17
			83.7	6.70384					83.7	16.17
			83.8	6.70171					83.8	16.17
			83.9	6.69962					83.9	16.17
			84	6.69757					84	16.17
			84.1	6.69554					84.1	16.17
			84.2	6.69355					84.2	16.17
			84.3	6.69159					84.3	16.17
			84.4	6.68967					84.4	16.17
			84.5	6.68777					84.5	16.17
			84.6	6.68592					84.6	16.17
			84.7	6.68409					84.7	16.17
			84.8	6.6823					84.8	16.17
			84.9	6.68054					84.9	16.17
			85	6.67881					85	16.17
			85.1	6.67711					85.1	16.17
			85.2	6.67545					85.2	16.17
			85.3	6.67383					85.3	16.17
			85.4	6.67223					85.4	16.17
			85.5	6.67067					85.5	16.17
			85.6	6.66914					85.6	16.17
			85.7	6.66765					85.7	16.17
			85.8	6.66619					85.8	16.17
			85.9	6.66476					85.9	16.17
			86	6.66336					86	16.17
			86.1	6.662					86.1	16.17
			86.2	6.66067					86.2	16.17
			86.3	6.65938					86.3	16.17
			86.4	6.65812					86.4	16.17
			86.5	6.65689					86.5	16.17
			86.6	6.65569					86.6	16.17
			86.7	6.65453					86.7	16.17
			86.8	6.6534					86.8	16.17
			86.9	6.65231					86.9	16.17
			87	6.65125					87	16.17
			87.1	6.65022					87.1	16.17
			87.2	6.64923					87.2	16.17
			87.3	6.64827					87.3	16.17
			87.4	6.64734					87.4	16.17
			87.5	6.64645					87.5	16.17
			87.6	6.64559					87.6	16.17
			87.7	6.64476					87.7	16.17
			87.8	6.64397					87.8	16.17
			87.9	6.64321					87.9	16.17
			88	6.64248					88	16.17
			88.1	6.64179					88.1	16.17
			88.2	6.64113					88.2	16.17
			88.3	6.6405					88.3	16.17
			88.4	6.63991					88.4	16.17
			88.5	6.63935					88.5	16.17
			88.6	6.63883					88.6	16.17
			88.7	6.63834					88.7	16.17
			88.8	6.63788					88.8	16.17
			88.9	6.63746					88.9	16.17
			89	6.63707					89	16.17
			89.1	6.63671					89.1	16.17
			89.2	6.63639					89.2	16.17
			89.3	6.6361					89.3	16.17
			89.4	6.63585					89.4	16.17
			89.5	6.63562					89.5	16.17
			89.6	6.63544					89.6	16.17
			89.7	6.63528					89.7	16.17
			89.8	6.63516					89.8	16.17
			89.9	6.63507					89.9	16.17
			90	6.63502					90	16.17
			90.1	6.635					90.1	16.17
			90.2	6.63501					90.2	16.17
			90.3	6.63506					90.3	16.17
			90.4	6.63514					90.4	16.17
			90.5	6.63526					90.5	16.17
			90.6	6.63541					90.6	16.17
			90.7	6.63559					90.7	16.17
			90.8	6.6358					90.8	16.17
			90.9	6.63605					90.9	16.17
			91	6.63634					91	16.17
			91.1	6.63665					91.1	16.17
			91.2	6.637					91.2	16.17
			91.3	6.63739					91.3	16.17
			91.4	6.63781					91.4	16.17
			91.5	6.63826					91.5	16.17
			91.6	6.63874					91.6	16.17
			91.7	6.63926					91.7	16.17
			91.8	6.63981					91.8	16.17
			91.9	6.6404					91.9	16.17
			92	6.64102					92	16.17
			92.1	6.64167					92.1	16.17
			92.2	6.64236					92.2	16.17
			92.3	6.64308					92.3	16.17
			92.4	6.64383					92.4	16.17
			92.5	6.64462					92.5	16.17
			92.6	6.64544					92.6	16.17
			92.7	6.64629					92.7	16.17
			92.8	6.64718					92.8	16.17
			92.9	6.6481					92.9	16.17
			93	6.64906					93	16.17
			93.1	6.65005					93.1	16.17
			93.2	6.65107					93.2	16.17
			93.3	6.65212					93.3	16.17
			93.4	6.65321					93.4	16.17
			93.5	6.65433					93.5	16.17
			93.6	6.65549					93.6	16.17
			93.7	6.65668					93.7	16.17
			93.8	6.6579					93.8	16.17
			93.9	6.65916					93.9	16.17
			94	6.66045					94	16.17
			94.1	6.66177					94.1	16.17
			94.2	6.66312					94.2	16.17
			94.3	6.66451					94.3	16.17
			94.4	6.66594					94.4	16.17
			94.5	6.66739					94.5	16.17
			94.6	6.66888					94.6	16.17
			94.7	6.6704					94.7	16.17
			94.8	6.67196					94.8	16.17
			94.9	6.67355					94.9	16.17
			95	6.67517					95	16.17
			95.1	6.67682					95.1	16.17
			95.2	6.67851					95.2	16.17
			95.3	6.68023					95.3	16.17
			95.4	6.68199					95.4	16.17
			95.5	6.68377					95.5	16.17
			95.6	6.68559					95.6	16.17
			95.7	6.68745					95.7	16.17
			95.8	6.68934					95.8	16.17
			95.9	6.69125					95.9	16.17
			96	6.69321					96	16.17
			96.1	6.69519					96.1	16.17
			96.2	6.69721					96.2	16.17
			96.3	6.69926					96.3	16.17
			96.4	6.70135					96.4	16.17
			96.5	6.70346					96.5	16.17
			96.6	6.70561					96.6	16.17
			96.7	6.7078					96.7	16.17
			96.8	6.71001					96.8	16.17
			96.9	6.71226					96.9	16.17
			97	6.71454					97	16.17
			97.1	6.71686					97.1	16.17
			97.2	6.7192					97.2	16.17
			97.3	6.72158					97.3	16.17
			97.4	6.72399					97.4	16.17
			97.5	6.72644					97.5	16.17
			97.6	6.72891					97.6	16.17
			97.7	6.73142					97.7	16.17
			97.8	6.73396					97.8	16.17
			97.9	6.73654					97.9	16.17
			98	6.73914					98	16.17
			98.1	6.74178					98.1	16.17
			98.2	6.74445					98.2	16.17
			98.3	6.74716					98.3	16.17
			98.4	6.74989					98.4	16.17
			98.5	6.75266					98.5	16.17
			98.6	6.75546					98.6	16.17
			98.7	6.7583					98.7	16.17
			98.8	6.76116					98.8	16.17
			98.9	6.76406					98.9	16.17
			99	6.76699					99	16.17
			99.1	6.76995					99.1	16.17
			99.2	6.77294					99.2	16.17
			99.3	6.77597					99.3	16.17
			99.4	6.77902					99.4	16.17
			99.5	6.78211					99.5	16.17
			99.6	6.78523					99.6	16.17
			99.7	6.78838					99.7	16.17
			99.8	6.79157					99.8	16.17
			99.9	6.79478					99.9	16.17
			100	6.79803					100	16.17
			100.1	6.80131					100.1	16.17
			100.2	6.80462					100.2	16.17
			100.3	6.80797					100.3	16.17
			100.4	6.81134					100.4	16.17
			100.5	6.81475					100.5	16.17
			100.6	6.81818					100.6	16.17
			100.7	6.82165					100.7	16.17
			100.8	6.82515					100.8	16.17
			100.9	6.82868					100.9	16.17
			101	6.83225					101	16.17
			101.1	6.83584					101.1	16.17
			101.2	6.83947					101.2	16.17
			101.3	6.84312					101.3	16.17
			101.4	6.84681					101.4	16.17
			101.5	6.85053					101.5	16.17
			101.6	6.85428					101.6	16.17
			101.7	6.85806					101.7	16.17
			101.8	6.86187					101.8	16.17
			101.9	6.86571					101.9	16.17
			102	6.86959					102	16.17
			102.1	6.87349					102.1	16.17
			102.2	6.87742					102.2	16.17
			102.3	6.88139					102.3	16.17
			102.4	6.88539					102.4	16.17
			102.5	6.88941					102.5	16.17
			102.6	6.89347					102.6	16.17
			102.7	6.89756					102.7	16.17
			102.8	6.90168					102.8	16.17
			102.9	6.90583					102.9	16.17
			103	6.91					103	16.17
			103.1	6.91421					103.1	16.17
			103.2	6.91845					103.2	16.17
			103.3	6.92272					103.3	16.17
			103.4	6.92702					103.4	16.17
			103.5	6.93135					103.5	16.17
			103.6	6.93571					103.6	16.17
			103.7	6.9401					103.7	16.17
			103.8	6.94452					103.8	16.17
			103.9	6.94897					103.9	16.17
			104	6.95345					104	16.17
			104.1	6.95796					104.1	16.17
			104.2	6.9625					104.2	16.17
			104.3	6.96707					104.3	16.17
			104.4	6.97167					104.4	16.17
			104.5	6.9763					104.5	16.17
			104.6	6.98096					104.6	16.17
			104.7	6.98564					104.7	16.17
			104.8	6.99036					104.8	16.17
			104.9	6.99511					104.9	16.17
			105	6.99988					105	16.17
			105.1	7.00469					105.1	16.17
			105.2	7.00952					105.2	16.17
			105.3	7.01438					105.3	16.17
			105.4	7.01927					105.4	16.17
			105.5	7.02419					105.5	16.17
			105.6	7.02914					105.6	16.17
			105.7	7.03412					105.7	16.17
			105.8	7.03913					105.8	16.17
			105.9	7.04416					105.9	16.17
			106	7.04923					106	16.17
			106.1	7.05432					106.1	16.17
			106.2	7.05944					106.2	16.17
			106.3	7.06459					106.3	16.17
			106.4	7.06977					106.4	16.17
			106.5	7.07498					106.5	16.17
			106.6	7.08022					106.6	16.17
			106.7	7.08548					106.7	16.17
			106.8	7.09077					106.8	16.17
			106.9	7.09609					106.9	16.17
			107	7.10144					107	16.17
			107.1	7.10681					107.1	16.17
			107.2	7.11222					107.2	16.17
			107.3	7.11765					107.3	16.17
			107.4	7.12311					107.4	16.17
			107.5	7.1286					107.5	16.17
			107.6	7.13411					107.6	16.17
			107.7	7.13965					107.7	16.17
			107.8	7.14522					107.8	16.17
			107.9	7.15082					107.9	16.17
			108	7.15645					108	16.17
			108.1	7.1621					108.1	16.17
			108.2	7.16778					108.2	16.17
			108.3	7.17348					108.3	16.17
			108.4	7.17922					108.4	16.17
			108.5	7.18498					108.5	16.17
			108.6	7.19076					108.6	16.17
			108.7	7.19658					108.7	16.17
			108.8	7.20242					108.8	16.17
			108.9	7.20829					108.9	16.17
			109	7.21418					109	16.17
			109.1	7.2201					109.1	16.17
			109.2	7.22605					109.2	16.17
			109.3	7.23203					109.3	16.17
			109.4	7.23803					109.4	16.17
			109.5	7.24405					109.5	16.17
			109.6	7.25011					109.6	16.17
			109.7	7.25619					109.7	16.17
			109.8	7.26229					109.8	16.17
			109.9	7.26842					109.9	16.17
			110	7.27458					110	16.17
			110.1	7.28076					110.1	16.17
			110.2	7.28697					110.2	16.17
			110.3	7.29321					110.3	16.17
			110.4	7.29947					110.4	16.17
			110.5	7.30575					110.5	16.17
			110.6	7.31206					110.6	16.17
			110.7	7.3184					110.7	16.17
			110.8	7.32476					110.8	16.17
			110.9	7.33115					110.9	16.17
			111	7.33756					111	16.17
			111.1	7.344					111.1	16.17
			111.2	7.35046					111.2	16.17
			111.3	7.35695					111.3	16.17
			111.4	7.36346					111.4	16.17
			111.5	7.37					111.5	16.17
			111.6	7.37656					111.6	16.17
			111.7	7.38315					111.7	16.17
			111.8	7.38976					111.8	16.17
			111.9	7.3964					111.9	16.17
			112	7.40306					112	16.17
			112.1	7.40974					112.1	16.17
			112.2	7.41645					112.2	16.17
			112.3	7.42318					112.3	16.17
			112.4	7.42994					112.4	16.17
			112.5	7.43672					112.5	16.17
			112.6	7.44352					112.6	16.17
			112.7	7.45035					112.7	16.17
			112.8	7.4572					112.8	16.17
			112.9	7.46408					112.9	16.17
			113	7.47098					113	16.17
			113.1	7.4779					113.1	16.17
			113.2	7.48485					113.2	16.17
			113.3	7.49182					113.3	16.17
			113.4	7.49881					113.4	16.17
			113.5	7.50583					113.5	16.17
			113.6	7.51287					113.6	16.17
			113.7	7.51993					113.7	16.17
			113.8	7.52701					113.8	16.17
			113.9	7.53412					113.9	16.17
			114	7.54125					114	16.17
			114.1	7.5484					114.1	16.17
			114.2	7.55558					114.2	16.17
			114.3	7.56278					114.3	16.17
			114.4	7.57					114.4	16.17
			114.5	7.57724					114.5	16.17
			114.6	7.5845					114.6	16.17
			114.7	7.59179					114.7	16.17
			114.8	7.5991					114.8	16.17
			114.9	7.60643					114.9	16.17
			115	7.61378					115	16.17
			115.1	7.62116					115.1	16.17
			115.2	7.62855					115.2	16.17
			115.3	7.63597					115.3	16.17
			115.4	7.64341					115.4	16.17
			115.5	7.65087					115.5	16.17
			115.6	7.65835					115.6	16.17
			115.7	7.66585					115.7	16.17
			115.8	7.67338					115.8	16.17
			115.9	7.68092					115.9	16.17
			116	7.68849					116	16.17
			116.1	7.69607					116.1	16.17
			116.2	7.70368					116.2	16.17
			116.3	7.71131					116.3	16.17
			116.4	7.71896					116.4	16.17
			116.5	7.72663					116.5	16.17
			116.6	7.73432					116.6	16.17
			116.7	7.74203					116.7	16.17
			116.8	7.74976					116.8	16.17
			116.9	7.75751					116.9	16.17
			117	7.76527					117	16.17
			117.1	7.77306					117.1	16.17
			117.2	7.78087					117.2	16.17
			117.3	7.7887					117.3	16.17
			117.4	7.79655					117.4	16.17
			117.5	7.80442					117.5	16.17
			117.6	7.81231					117.6	16.17
			117.7	7.82021					117.7	16.17
			117.8	7.82814					117.8	16.17
			117.9	7.83609					117.9	16.17
			118	7.84405					118	16.17
			118.1	7.85203					118.1	16.17
			118.2	7.86004					118.2	16.17
			118.3	7.86806					118.3	16.17
			118.4	7.8761					118.4	16.17
			118.5	7.88415					118.5	16.17
			118.6	7.89223					118.6	16.17
			118.7	7.90033					118.7	16.17
			118.8	7.90844					118.8	16.17
			118.9	7.91657					118.9	16.17
			119	7.92472					119	16.17
			119.1	7.93289					119.1	16.17
			119.2	7.94107					119.2	16.17
			119.3	7.94927					119.3	16.17
			119.4	7.95749					119.4	16.17
			119.5	7.96573					119.5	16.17
			119.6	7.97399					119.6	16.17
			119.7	7.98226					119.7	16.17
			119.8	7.99055					119.8	16.17
			119.9	7.99886					119.9	16.17
			120	8.00718					120	16.17
			120.1	8.01552					120.1	16.17
			120.2	8.02388					120.2	16.17
			120.3	8.03226					120.3	16.17
			120.4	8.04065					120.4	16.17
			120.5	8.04906					120.5	16.17
			120.6	8.05748					120.6	16.17
			120.7	8.06592					120.7	16.17
			120.8	8.07438					120.8	16.17
			120.9	8.08285					120.9	16.17
			121	8.09134					121	16.17
			121.1	8.09984					121.1	16.17
			121.2	8.10836					121.2	16.17
			121.3	8.1169					121.3	16.17
			121.4	8.12545					121.4	16.17
			121.5	8.13402					121.5	16.17
			121.6	8.1426					121.6	16.17
			121.7	8.1512					121.7	16.17
			121.8	8.15982					121.8	16.17
			121.9	8.16844					121.9	16.17
			122	8.17709					122	16.17
			122.1	8.18575					122.1	16.17
			122.2	8.19442					122.2	16.17
			122.3	8.20311					122.3	16.17
			122.4	8.21181					122.4	16.17
			122.5	8.22053					122.5	16.17
			122.6	8.22926					122.6	16.17
			122.7	8.238					122.7	16.17
			122.8	8.24676					122.8	16.17
			122.9	8.25554					122.9	16.17
			123	8.26432					123	16.17
			123.1	8.27312					123.1	16.17
			123.2	8.28194					123.2	16.17
			123.3	8.29077					123.3	16.17
			123.4	8.29961					123.4	16.17
			123.5	8.30846					123.5	16.17
			123.6	8.31733					123.6	16.17
			123.7	8.32621					123.7	16.17
			123.8	8.33511					123.8	16.17
			123.9	8.34402					123.9	16.17
			124	8.35294					124	16.17
			124.1	8.36187					124.1	16.17
			124.2	8.37082					124.2	16.17
			124.3	8.37978					124.3	16.17
			124.4	8.38875					124.4	16.17
			124.5	8.39773					124.5	16.17
			124.6	8.40673					124.6	16.17
			124.7	8.41573					124.7	16.17
			124.8	8.42475					124.8	16.17
			124.9	8.43378					124.9	16.17
			125	8.44283					125	16.17
			125.1	8.45188					125.1	16.17
			125.2	8.46095					125.2	16.17
			125.3	8.47002					125.3	16.17
			125.4	8.47911					125.4	16.17
			125.5	8.48821					125.5	16.17
			125.6	8.49732					125.6	16.17
			125.7	8.50645					125.7	16.17
			125.8	8.51558					125.8	16.17
			125.9	8.52472					125.9	16.17
			126	8.53388					126	16.17
			126.1	8.54304					126.1	16.17
			126.2	8.55222					126.2	16.17
			126.3	8.5614					126.3	16.17
			126.4	8.5706					126.4	16.17
			126.5	8.57981					126.5	16.17
			126.6	8.58902					126.6	16.17
			126.7	8.59825					126.7	16.17
			126.8	8.60748					126.8	16.17
			126.9	8.61673					126.9	16.17
			127	8.62598					127	16.17
			127.1	8.63525					127.1	16.17
			127.2	8.64452					127.2	16.17
			127.3	8.6538					127.3	16.17
			127.4	8.66309					127.4	16.17
			127.5	8.67239					127.5	16.17
			127.6	8.6817					127.6	16.17
			127.7	8.69102					127.7	16.17
			127.8	8.70035					127.8	16.17
			127.9	8.70968					127.9	16.17
			128	8.71903					128	16.17
			128.1	8.72838					128.1	16.17
			128.2	8.73774					128.2	16.17
			128.3	8.7471					128.3	16.17
			128.4	8.75648					128.4	16.17
			128.5	8.76586					128.5	16.17
			128.6	8.77526					128.6	16.17
			128.7	8.78465					128.7	16.17
			128.8	8.79406					128.8	16.17
			128.9	8.80347					128.9	16.17
			129	8.8129					129	16.17
			129.1	8.82232					129.1	16.17
			129.2	8.83176					129.2	16.17
			129.3	8.8412					129.3	16.17
			129.4	8.85065					129.4	16.17
			129.5	8.8601					129.5	16.17
			129.6	8.86957					129.6	16.17
			129.7	8.87904					129.7	16.17
			129.8	8.88851					129.8	16.17
			129.9	8.89799					129.9	16.17
			130	8.90748					130	16.17
			130.1	8.91697					130.1	16.17
			130.2	8.92647					130.2	16.17
			130.3	8.93597					130.3	16.17
			130.4	8.94548					130.4	16.17
			130.5	8.955					130.5	16.17
			130.6	8.96452					130.6	16.17
			130.7	8.97405					130.7	16.17
			130.8	8.98358					130.8	16.17
			130.9	8.99312					130.9	16.17
			131	9.00266					131	16.17
			131.1	9.0122					131.1	16.17
			131.2	9.02175					131.2	16.17
			131.3	9.03131					131.3	16.17
			131.4	9.04087					131.4	16.17
			131.5	9.05043					131.5	16.17
			131.6	9.06					131.6	16.17
			131.7	9.06958					131.7	16.17
			131.8	9.07915					131.8	16.17
			131.9	9.08873					131.9	16.17
			132	9.09832					132	16.17
			132.1	9.10791					132.1	16.17
			132.2	9.1175					132.2	16.17
			132.3	9.12709					132.3	16.17
			132.4	9.13669					132.4	16.17
			132.5	9.14629					132.5	16.17
			132.6	9.1559					132.6	16.17
			132.7	9.1655					132.7	16.17
			132.8	9.17511					132.8	16.17
			132.9	9.18473					132.9	16.17
			133	9.19434					133	16.17
			133.1	9.20396					133.1	16.17
			133.2	9.21358					133.2	16.17
			133.3	9.2232					133.3	16.17
			133.4	9.23283					133.4	16.17
			133.5	9.24246					133.5	16.17
			133.6	9.25208					133.6	16.17
			133.7	9.26171					133.7	16.17
			133.8	9.27135					133.8	16.17
			133.9	9.28098					133.9	16.17
			134	9.29062					134	16.17
			134.1	9.30025					134.1	16.17
			134.2	9.30989					134.2	16.17
			134.3	9.31953					134.3	16.17
			134.4	9.32917					134.4	16.17
			134.5	9.33881					134.5	16.17
			134.6	9.34845					134.6	16.17
			134.7	9.35809					134.7	16.17
			134.8	9.36773					134.8	16.17
			134.9	9.37738					134.9	16.17
			135	9.38702					135	16.17
			135.1	9.39666					135.1	16.17
			135.2	9.4063					135.2	16.17
			135.3	9.41595					135.3	16.17
			135.4	9.42559					135.4	16.17
			135.5	9.43523					135.5	16.17
			135.6	9.44487					135.6	16.17
			135.7	9.45451					135.7	16.17
			135.8	9.46416					135.8	16.17
			135.9	9.47379					135.9	16.17
			136	9.48343					136	16.17
			136.1	9.49307					136.1	16.17
			136.2	9.50271					136.2	16.17
			136.3	9.51234					136.3	16.17
			136.4	9.52198					136.4	16.17
			136.5	9.53161					136.5	16.17
			136.6	9.54124					136.6	16.17
			136.7	9.55087					136.7	16.17
			136.8	9.5605					136.8	16.17
			136.9	9.57012					136.9	16.17
			137	9.57974					137	16.17
			137.1	9.58937					137.1	16.17
			137.2	9.59898					137.2	16.17
			137.3	9.6086					137.3	16.17
			137.4	9.61821					137.4	16.17
			137.5	9.62782					137.5	16.17
			137.6	9.63743					137.6	16.17
			137.7	9.64704					137.7	16.17
			137.8	9.65664					137.8	16.17
			137.9	9.66624					137.9	16.17
			138	9.67583					138	16.17
			138.1	9.68543					138.1	16.17
			138.2	9.69501					138.2	16.17
			138.3	9.7046					138.3	16.17
			138.4	9.71418					138.4	16.17
			138.5	9.72376					138.5	16.17
			138.6	9.73333					138.6	16.17
			138.7	9.7429					138.7	16.17
			138.8	9.75247					138.8	16.17
			138.9	9.76203					138.9	16.17
			139	9.77158					139	16.17
			139.1	9.78113					139.1	16.17
			139.2	9.79068					139.2	16.17
			139.3	9.80022					139.3	16.17
			139.4	9.80976					139.4	16.17
			139.5	9.81929					139.5	16.17
			139.6	9.82882					139.6	16.17
			139.7	9.83834					139.7	16.17
			139.8	9.84786					139.8	16.17
			139.9	9.85737					139.9	16.17
			140	9.86688					140	16.17
			140.1	9.87638					140.1	16.17
			140.2	9.88587					140.2	16.17
			140.3	9.89536					140.3	16.17
			140.4	9.90484					140.4	16.17
			140.5	9.91432					140.5	16.17
			140.6	9.92379					140.6	16.17
			140.7	9.93325					140.7	16.17
			140.8	9.94271					140.8	16.17
			140.9	9.95216					140.9	16.17
			141	9.9616					141	16.17
			141.1	9.97104					141.1	16.17
			141.2	9.98046					141.2	16.17
			141.3	9.98989					141.3	16.17
			141.4	9.9993					141.4	16.17
			141.5	10.0087					141.5	16.17
			141.6	10.0181					141.6	16.17
			141.7	10.0275					141.7	16.17
			141.8	10.0369					141.8	16.17
			141.9	10.0463					141.9	16.17
			142	10.0556					142	16.17
			142.1	10.065					142.1	16.17
			142.2	10.0744					142.2	16.17
			142.3	10.0837					142.3	16.17
			142.4	10.093					142.4	16.17
			142.5	10.1024					142.5	16.17
			142.6	10.1117					142.6	16.17
			142.7	10.121					142.7	16.17
			142.8	10.1303					142.8	16.17
			142.9	10.1396					142.9	16.17
			143	10.1489					143	16.17
			143.1	10.1581					143.1	16.17
			143.2	10.1674					143.2	16.17
			143.3	10.1767					143.3	16.17
			143.4	10.1859					143.4	16.17
			143.5	10.1951					143.5	16.17
			143.6	10.2044					143.6	16.17
			143.7	10.2136					143.7	16.17
			143.8	10.2228					143.8	16.17
			143.9	10.232					143.9	16.17
			144	10.2412					144	16.17
			144.1	10.2504					144.1	16.17
			144.2	10.2595					144.2	16.17
			144.3	10.2687					144.3	16.17
			144.4	10.2778					144.4	16.17
			144.5	10.287					144.5	16.17
			144.6	10.2961					144.6	16.17
			144.7	10.3052					144.7	16.17
			144.8	10.3143					144.8	16.17
			144.9	10.3234					144.9	16.17
			145	10.3325					145	16.17
			145.1	10.3415					145.1	16.17
			145.2	10.3506					145.2	16.17
			145.3	10.3596					145.3	16.17
			145.4	10.3687					145.4	16.17
			145.5	10.3777					145.5	16.17
			145.6	10.3867					145.6	16.17
			145.7	10.3957					145.7	16.17
			145.8	10.4047					145.8	16.17
			145.9	10.4137					145.9	16.17
			146	10.4226					146	16.17
			146.1	10.4316					146.1	16.17
			146.2	10.4405					146.2	16.17
			146.3	10.4494					146.3	16.17
			146.4	10.4583					146.4	16.17
			146.5	10.4672					146.5	16.17
			146.6	10.4761					146.6	16.17
			146.7	10.485					146.7	16.17
			146.8	10.4939					146.8	16.17
			146.9	10.5027					146.9	16.17
			147	10.5115					147	16.17
			147.1	10.5203					147.1	16.17
			147.2	10.5291					147.2	16.17
			147.3	10.5379					147.3	16.17
			147.4	10.5467					147.4	16.17
			147.5	10.5555					147.5	16.17
			147.6	10.5642					147.6	16.17
			147.7	10.573					147.7	16.17
			147.8	10.5817					147.8	16.17
			147.9	10.5904					147.9	16.17
			148	10.5991					148	16.17
			148.1	10.6077					148.1	16.17
			148.2	10.6164					148.2	16.17
			148.3	10.625					148.3	16.17
			148.4	10.6337					148.4	16.17
			148.5	10.6423					148.5	16.17
			148.6	10.6509					148.6	16.17
			148.7	10.6595					148.7	16.17
			148.8	10.6681					148.8	16.17
			148.9	10.6766					148.9	16.17
			149	10.6852					149	16.17
			149.1	10.6937					149.1	16.17
			149.2	10.7022					149.2	16.17
			149.3	10.7107					149.3	16.17
			149.4	10.7192					149.4	16.17
			149.5	10.7276					149.5	16.17
			149.6	10.7361					149.6	16.17
			149.7	10.7445					149.7	16.17
			149.8	10.7529					149.8	16.17
			149.9	10.7613					149.9	16.17
			150	10.7697					150	16.17
			150.1	10.778					150.1	16.17
			150.2	10.7864					150.2	16.17
			150.3	10.7947					150.3	16.17
			150.4	10.803					150.4	16.17
			150.5	10.8113					150.5	16.17
			150.6	10.8196					150.6	16.17
			150.7	10.8278					150.7	16.17
			150.8	10.8361					150.8	16.17
			150.9	10.8443					150.9	16.17
			151	10.8525					151	16.17
			151.1	10.8607					151.1	16.17
			151.2	10.8689					151.2	16.17
			151.3	10.877					151.3	16.17
			151.4	10.8851					151.4	16.17
			151.5	10.8933					151.5	16.17
			151.6	10.9014					151.6	16.17
			151.7	10.9094					151.7	16.17
			151.8	10.9175					151.8	16.17
			151.9	10.9255					151.9	16.17
			152	10.9336					152	16.17
			152.1	10.9416					152.1	16.17
			152.2	10.9496					152.2	16.17
			152.3	10.9575					152.3	16.17
			152.4	10.9655					152.4	16.17
			152.5	10.9734					152.5	16.17
			152.6	10.9813					152.6	16.17
			152.7	10.9892					152.7	16.17
			152.8	10.9971					152.8	16.17
			152.9	11.0049					152.9	16.17
			153	11.0128					153	16.17
			153.1	11.0206					153.1	16.17
			153.2	11.0284					153.2	16.17
			153.3	11.0361					153.3	16.17
			153.4	11.0439					153.4	16.17
			153.5	11.0516					153.5	16.17
			153.6	11.0593					153.6	16.17
			153.7	11.067					153.7	16.17
			153.8	11.0747					153.8	16.17
			153.9	11.0824					153.9	16.17
			154	11.09					154	16.17
			154.1	11.0976					154.1	16.17
			154.2	11.1052					154.2	16.17
			154.3	11.1128					154.3	16.17
			154.4	11.1203					154.4	16.17
			154.5	11.1278					154.5	16.17
			154.6	11.1354					154.6	16.17
			154.7	11.1428					154.7	16.17
			154.8	11.1503					154.8	16.17
			154.9	11.1577					154.9	16.17
			155	11.1652					155	16.17
			155.1	11.1726					155.1	16.17
			155.2	11.1799					155.2	16.17
			155.3	11.1873					155.3	16.17
			155.4	11.1946					155.4	16.17
			155.5	11.2019					155.5	16.17
			155.6	11.2092					155.6	16.17
			155.7	11.2165					155.7	16.17
			155.8	11.2237					155.8	16.17
			155.9	11.231					155.9	16.17
			156	11.2382					156	16.17
			156.1	11.2454					156.1	16.17
			156.2	11.2525					156.2	16.17
			156.3	11.2596					156.3	16.17
			156.4	11.2668					156.4	16.17
			156.5	11.2738					156.5	16.17
			156.6	11.2809					156.6	16.17
			156.7	11.288					156.7	16.17
			156.8	11.295					156.8	16.17
			156.9	11.302					156.9	16.17
			157	11.3089					157	16.17
			157.1	11.3159					157.1	16.17
			157.2	11.3228					157.2	16.17
			157.3	11.3297					157.3	16.17
			157.4	11.3366					157.4	16.17
			157.5	11.3435					157.5	16.17
			157.6	11.3503					157.6	16.17
			157.7	11.3571					157.7	16.17
			157.8	11.3639					157.8	16.17
			157.9	11.3706					157.9	16.17
			158	11.3774					158	16.17
			158.1	11.3841					158.1	16.17
			158.2	11.3908					158.2	16.17
			158.3	11.3974					158.3	16.17
			158.4	11.4041					158.4	16.17
			158.5	11.4107					158.5	16.17
			158.6	11.4173					158.6	16.17
			158.7	11.4239					158.7	16.17
			158.8	11.4304					158.8	16.17
			158.9	11.4369					158.9	16.17
			159	11.4434					159	16.17
			159.1	11.4499					159.1	16.17
			159.2	11.4563					159.2	16.17
			159.3	11.4627					159.3	16.17
			159.4	11.4691					159.4	16.17
			159.5	11.4755					159.5	16.17
			159.6	11.4818					159.6	16.17
			159.7	11.4881					159.7	16.17
			159.8	11.4944					159.8	16.17
			159.9	11.5007					159.9	16.17
			160	11.5069					160	16.17
			160.1	11.5132					160.1	16.17
			160.2	11.5193					160.2	16.17
			160.3	11.5255					160.3	16.17
			160.4	11.5316					160.4	16.17
			160.5	11.5378					160.5	16.17
			160.6	11.5438					160.6	16.17
			160.7	11.5499					160.7	16.17
			160.8	11.5559					160.8	16.17
			160.9	11.5619					160.9	16.17
			161	11.5679					161	16.17
			161.1	11.5739					161.1	16.17
			161.2	11.5798					161.2	16.17
			161.3	11.5857					161.3	16.17
			161.4	11.5916					161.4	16.17
			161.5	11.5974					161.5	16.17
			161.6	11.6032					161.6	16.17
			161.7	11.609					161.7	16.17
			161.8	11.6148					161.8	16.17
			161.9	11.6205					161.9	16.17
			162	11.6262					162	16.17
			162.1	11.6319					162.1	16.17
			162.2	11.6376					162.2	16.17
			162.3	11.6432					162.3	16.17
			162.4	11.6488					162.4	16.17
			162.5	11.6544					162.5	16.17
			162.6	11.6599					162.6	16.17
			162.7	11.6654					162.7	16.17
			162.8	11.6709					162.8	16.17
			162.9	11.6764					162.9	16.17
			163	11.6818					163	16.17
			163.1	11.6873					163.1	16.17
			163.2	11.6926					163.2	16.17
			163.3	11.698					163.3	16.17
			163.4	11.7033					163.4	16.17
			163.5	11.7086					163.5	16.17
			163.6	11.7139					163.6	16.17
			163.7	11.7191					163.7	16.17
			163.8	11.7243					163.8	16.17
			163.9	11.7295					163.9	16.17
			164	11.7347					164	16.17
			164.1	11.7398					164.1	16.17
			164.2	11.7449					164.2	16.17
			164.3	11.75					164.3	16.17
			164.4	11.755					164.4	16.17
			164.5	11.76					164.5	16.17
			164.6	11.765					164.6	16.17
			164.7	11.7699					164.7	16.17
			164.8	11.7749					164.8	16.17
			164.9	11.7798					164.9	16.17
			165	11.7846					165	16.17
			165.1	11.7895					165.1	16.17
			165.2	11.7943					165.2	16.17
			165.3	11.7991					165.3	16.17
			165.4	11.8038					165.4	16.17
			165.5	11.8085					165.5	16.17
			165.6	11.8132					165.6	16.17
			165.7	11.8179					165.7	16.17
			165.8	11.8225					165.8	16.17
			165.9	11.8271					165.9	16.17
			166	11.8317					166	16.17
			166.1	11.8362					166.1	16.17
			166.2	11.8408					166.2	16.17
			166.3	11.8453					166.3	16.17
			166.4	11.8497					166.4	16.17
			166.5	11.8541					166.5	16.17
			166.6	11.8585					166.6	16.17
			166.7	11.8629					166.7	16.17
			166.8	11.8672					166.8	16.17
			166.9	11.8715					166.9	16.17
			167	11.8758					167	16.17
			167.1	11.8801					167.1	16.17
			167.2	11.8843					167.2	16.17
			167.3	11.8885					167.3	16.17
			167.4	11.8926					167.4	16.17
			167.5	11.8967					167.5	16.17
			167.6	11.9008					167.6	16.17
			167.7	11.9049					167.7	16.17
			167.8	11.9089					167.8	16.17
			167.9	11.9129					167.9	16.17
			168	11.9169					168	16.17
			168.1	11.9208					168.1	16.17
			168.2	11.9247					168.2	16.17
			168.3	11.9286					168.3	16.17
			168.4	11.9325					168.4	16.17
			168.5	11.9363					168.5	16.17
			168.6	11.9401					168.6	16.17
			168.7	11.9438					168.7	16.17
			168.8	11.9475					168.8	16.17
			168.9	11.9512					168.9	16.17
			169	11.9549					169	16.17
			169.1	11.9585					169.1	16.17
			169.2	11.9621					169.2	16.17
			169.3	11.9657					169.3	16.17
			169.4	11.9692					169.4	16.17
			169.5	11.9727					169.5	16.17
			169.6	11.9762					169.6	16.17
			169.7	11.9797					169.7	16.17
			169.8	11.9831					169.8	16.17
			169.9	11.9864					169.9	16.17
			170	11.9898					170	16.17
			170.1	11.9931					170.1	16.17
			170.2	11.9964					170.2	16.17
			170.3	11.9997					170.3	16.17
			170.4	12.0029					170.4	16.17
			170.5	12.0061					170.5	16.17
			170.6	12.0092					170.6	16.17
			170.7	12.0123					170.7	16.17
			170.8	12.0154					170.8	16.17
			170.9	12.0185					170.9	16.17
			171	12.0215					171	16.17
			171.1	12.0245					171.1	16.17
			171.2	12.0275					171.2	16.17
			171.3	12.0304					171.3	16.17
			171.4	12.0333					171.4	16.17
			171.5	12.0362					171.5	16.17
			171.6	12.039					171.6	16.17
			171.7	12.0419					171.7	16.17
			171.8	12.0446					171.8	16.17
			171.9	12.0474					171.9	16.17
			172	12.0501					172	16.17
			172.1	12.0527					172.1	16.17
			172.2	12.0554					172.2	16.17
			172.3	12.058					172.3	16.17
			172.4	12.0606					172.4	16.17
			172.5	12.0631					172.5	16.17
			172.6	12.0656					172.6	16.17
			172.7	12.0681					172.7	16.17
			172.8	12.0706					172.8	16.17
			172.9	12.073					172.9	16.17
			173	12.0754					173	16.17
			173.1	12.0777					173.1	16.17
			173.2	12.0801					173.2	16.17
			173.3	12.0823					173.3	16.17
			173.4	12.0846					173.4	16.17
			173.5	12.0868					173.5	16.17
			173.6	12.089					173.6	16.17
			173.7	12.0912					173.7	16.17
			173.8	12.0933					173.8	16.17
			173.9	12.0954					173.9	16.17
			174	12.0974					174	16.17
			174.1	12.0995					174.1	16.17
			174.2	12.1014					174.2	16.17
			174.3	12.1034					174.3	16.17
			174.4	12.1053					174.4	16.17
			174.5	12.1072					174.5	16.17
			174.6	12.1091					174.6	16.17
			174.7	12.1109					174.7	16.17
			174.8	12.1127					174.8	16.17
			174.9	12.1145					174.9	16.17
			175	12.1162					175	16.17
			175.1	12.1179					175.1	16.17
			175.2	12.1196					175.2	16.17
			175.3	12.1212					175.3	16.17
			175.4	12.1228					175.4	16.17
			175.5	12.1243					175.5	16.17
			175.6	12.1259					175.6	16.17
			175.7	12.1273					175.7	16.17
			175.8	12.1288					175.8	16.17
			175.9	12.1302					175.9	16.17
			176	12.1316					176	16.17
			176.1	12.133					176.1	16.17
			176.2	12.1343					176.2	16.17
			176.3	12.1356					176.3	16.17
			176.4	12.1369					176.4	16.17
			176.5	12.1381					176.5	16.17
			176.6	12.1393					176.6	16.17
			176.7	12.1405					176.7	16.17
			176.8	12.1416					176.8	16.17
			176.9	12.1427					176.9	16.17
			177	12.1438					177	16.17
			177.1	12.1448					177.1	16.17
			177.2	12.1458					177.2	16.17
			177.3	12.1467					177.3	16.17
			177.4	12.1477					177.4	16.17
			177.5	12.1486					177.5	16.17
			177.6	12.1494					177.6	16.17
			177.7	12.1502					177.7	16.17
			177.8	12.151					177.8	16.17
			177.9	12.1518					177.9	16.17
			178	12.1525					178	16.17
			178.1	12.1532					178.1	16.17
			178.2	12.1539					178.2	16.17
			178.3	12.1545					178.3	16.17
			178.4	12.1551					178.4	16.17
			178.5	12.1556					178.5	16.17
			178.6	12.1562					178.6	16.17
			178.7	12.1567					178.7	16.17
			178.8	12.1571					178.8	16.17
			178.9	12.1575					178.9	16.17
			179	12.1579					179	16.17
			179.1	12.1583					179.1	16.17
			179.2	12.1586					179.2	16.17
			179.3	12.1589					179.3	16.17
			179.4	12.1592					179.4	16.17
			179.5	12.1594					179.5	16.17
			179.6	12.1596					179.6	16.17
			179.7	12.1597					179.7	16.17
			179.8	12.1598					179.8	16.17
			179.9	12.1599					179.9	16.17
			180	12.16					180	16.17
			180.1	12.16					180.1	16.17
			180.2	12.16					180.2	16.17
			180.3	12.1599					180.3	16.17
			180.4	12.1599					180.4	16.17
			180.5	12.1597					180.5	16.17
			180.6	12.1596					180.6	16.17
			180.7	12.1594					180.7	16.17
			180.8	12.1592					180.8	16.17
			180.9	12.159					180.9	16.17
			181	12.1587					181	16.17
			181.1	12.1584					181.1	16.17
			181.2	12.158					181.2	16.17
			181.3	12.1576					181.3	16.17
			181.4	12.1572					181.4	16.17
			181.5	12.1567					181.5	16.17
			181.6	12.1563					181.6	16.17
			181.7	12.1557					181.7	16.17
			181.8	12.1552					181.8	16.17
			181.9	12.1546					181.9	16.17
			182	12.154					182	16.17
			182.1	12.1533					182.1	16.17
			182.2	12.1526					182.2	16.17
			182.3	12.1519					182.3	16.17
			182.4	12.1512					182.4	16.17
			182.5	12.1504					182.5	16.17
			182.6	12.1496					182.6	16.17
			182.7	12.1487					182.7	16.17
			182.8	12.1478					182.8	16.17
			182.9	12.1469					182.9	16.17
			183	12.1459					183	16.17
			183.1	12.1449					183.1	16.17
			183.2	12.1439					183.2	16.17
			183.3	12.1429					183.3	16.17
			183.4	12.1418					183.4	16.17
			183.5	12.1407					183.5	16.17
			183.6	12.1395					183.6	16.17
			183.7	12.1383					183.7	16.17
			183.8	12.1371					183.8	16.17
			183.9	12.1358					183.9	16.17
			184	12.1346					184	16.17
			184.1	12.1332					184.1	16.17
			184.2	12.1319					184.2	16.17
			184.3	12.1305					184.3	16.17
			184.4	12.1291					184.4	16.17
			184.5	12.1276					184.5	16.17
			184.6	12.1261					184.6	16.17
			184.7	12.1246					184.7	16.17
			184.8	12.123					184.8	16.17
			184.9	12.1214					184.9	16.17
			185	12.1198					185	16.17
			185.1	12.1182					185.1	16.17
			185.2	12.1165					185.2	16.17
			185.3	12.1148					185.3	16.17
			185.4	12.113					185.4	16.17
			185.5	12.1112					185.5	16.17
			185.6	12.1094					185.6	16.17
			185.7	12.1075					185.7	16.17
			185.8	12.1057					185.8	16.17
			185.9	12.1037					185.9	16.17
			186	12.1018					186	16.17
			186.1	12.0998					186.1	16.17
			186.2	12.0978					186.2	16.17
			186.3	12.0957					186.3	16.17
			186.4	12.0937					186.4	16.17
			186.5	12.0915					186.5	16.17
			186.6	12.0894					186.6	16.17
			186.7	12.0872					186.7	16.17
			186.8	12.085					186.8	16.17
			186.9	12.0827					186.9	16.17
			187	12.0805					187	16.17
			187.1	12.0781					187.1	16.17
			187.2	12.0758					187.2	16.17
			187.3	12.0734					187.3	16.17
			187.4	12.071					187.4	16.17
			187.5	12.0686					187.5	16.17
			187.6	12.0661					187.6	16.17
			187.7	12.0636					187.7	16.17
			187.8	12.061					187.8	16.17
			187.9	12.0585					187.9	16.17
			188	12.0559					188	16.17
			188.1	12.0532					188.1	16.17
			188.2	12.0505					188.2	16.17
			188.3	12.0478					188.3	16.17
			188.4	12.0451					188.4	16.17
			188.5	12.0423					188.5	16.17
			188.6	12.0395					188.6	16.17
			188.7	12.0367					188.7	16.17
			188.8	12.0338					188.8	16.17
			188.9	12.0309					188.9	16.17
			189	12.028					189	16.17
			189.1	12.0251					189.1	16.17
			189.2	12.0221					189.2	16.17
			189.3	12.019					189.3	16.17
			189.4	12.016					189.4	16.17
			189.5	12.0129					189.5	16.17
			189.6	12.0098					189.6	16.17
			189.7	12.0066					189.7	16.17
			189.8	12.0034					189.8	16.17
			189.9	12.0002					189.9	16.17
			190	11.997					190	16.17
			190.1	11.9937					190.1	16.17
			190.2	11.9904					190.2	16.17
			190.3	11.987					190.3	16.17
			190.4	11.9837					190.4	16.17
			190.5	11.9802					190.5	16.17
			190.6	11.9768					190.6	16.17
			190.7	11.9733					190.7	16.17
			190.8	11.9698					190.8	16.17
			190.9	11.9663					190.9	16.17
			191	11.9627					191	16.17
			191.1	11.9592					191.1	16.17
			191.2	11.9555					191.2	16.17
			191.3	11.9519					191.3	16.17
			191.4	11.9482					191.4	16.17
			191.5	11.9445					191.5	16.17
			191.6	11.9407					191.6	16.17
			191.7	11.9369					191.7	16.17
			191.8	11.9331					191.8	16.17
			191.9	11.9293					191.9	16.17
			192	11.9254					192	16.17
			192.1	11.9215					192.1	16.17
			192.2	11.9176					192.2	16.17
			192.3	11.9136					192.3	16.17
			192.4	11.9096					192.4	16.17
			192.5	11.9056					192.5	16.17
			192.6	11.9015					192.6	16.17
			192.7	11.8974					192.7	16.17
			192.8	11.8933					192.8	16.17
			192.9	11.8892					192.9	16.17
			193	11.885					193	16.17
			193.1	11.8808					193.1	16.17
			193.2	11.8765					193.2	16.17
			193.3	11.8723					193.3	16.17
			193.4	11.868					193.4	16.17
			193.5	11.8636					193.5	16.17
			193.6	11.8593					193.6	16.17
			193.7	11.8549					193.7	16.17
			193.8	11.8505					193.8	16.17
			193.9	11.846					193.9	16.17
			194	11.8415					194	16.17
			194.1	11.837					194.1	16.17
			194.2	11.8325					194.2	16.17
			194.3	11.8279					194.3	16.17
			194.4	11.8233					194.4	16.17
			194.5	11.8187					194.5	16.17
			194.6	11.814					194.6	16.17
			194.7	11.8094					194.7	16.17
			194.8	11.8046					194.8	16.17
			194.9	11.7999					194.9	16.17
			195	11.7951					195	16.17
			195.1	11.7903					195.1	16.17
			195.2	11.7855					195.2	16.17
			195.3	11.7806					195.3	16.17
			195.4	11.7757					195.4	16.17
			195.5	11.7708					195.5	16.17
			195.6	11.7659					195.6	16.17
			195.7	11.7609					195.7	16.17
			195.8	11.7559					195.8	16.17
			195.9	11.7508					195.9	16.17
			196	11.7458					196	16.17
			196.1	11.7407					196.1	16.17
			196.2	11.7356					196.2	16.17
			196.3	11.7304					196.3	16.17
			196.4	11.7252					196.4	16.17
			196.5	11.72					196.5	16.17
			196.6	11.7148					196.6	16.17
			196.7	11.7095					196.7	16.17
			196.8	11.7042					196.8	16.17
			196.9	11.6989					196.9	16.17
			197	11.6936					197	16.17
			197.1	11.6882					197.1	16.17
			197.2	11.6828					197.2	16.17
			197.3	11.6774					197.3	16.17
			197.4	11.6719					197.4	16.17
			197.5	11.6664					197.5	16.17
			197.6	11.6609					197.6	16.17
			197.7	11.6554					197.7	16.17
			197.8	11.6498					197.8	16.17
			197.9	11.6442					197.9	16.17
			198	11.6386					198	16.17
			198.1	11.6329					198.1	16.17
			198.2	11.6272					198.2	16.17
			198.3	11.6215					198.3	16.17
			198.4	11.6158					198.4	16.17
			198.5	11.61					198.5	16.17
			198.6	11.6042					198.6	16.17
			198.7	11.5984					198.7	16.17
			198.8	11.5926					198.8	16.17
			198.9	11.5867					198.9	16.17
			199	11.5808					199	16.17
			199.1	11.5749					199.1	16.17
			199.2	11.5689					199.2	16.17
			199.3	11.563					199.3	16.17
			199.4	11.557					199.4	16.17
			199.5	11.551					199.5	16.17
			199.6	11.5449					199.6	16.17
[truncated: 1,604 more rows]

## Sheet: F3c
Note:	The units for x and y axes are driving voltages of the scanning galvo.
	A rough conversion is: Distance(μm)=197*Voltage(V), but the factor may fluctuate due to little changes in the optical path.
	The scale bars in the photocurrent mappings are calibrated by comparing with optical pictures.
xVoltage	yVoltage	photocurrent
V	V	nA
0.08	0.05	-0.133412
0.0787402	0.05	-0.121917
0.0774803	0.05	-0.0283166
0.0762205	0.05	0.0132972
0.0749606	0.05	0.00694025
0.0737008	0.05	0.0668196
0.072441	0.05	0.027338
0.0711811	0.05	0.0844476
0.0699213	0.05	-0.100553
0.0686614	0.05	-0.00379828
0.0674016	0.05	0.0138551
0.0661417	0.05	0.0332429
0.0648819	0.05	0.0930067
0.0636221	0.05	0.0523353
0.0623622	0.05	-0.00466258
0.0611024	0.05	0.00182524
0.0598425	0.05	-0.00988441
0.0585827	0.05	-0.0521437
0.0573228	0.05	0.0268768
0.056063	0.05	0.0550076
0.0548032	0.05	-0.0414069
0.0535433	0.05	0.0262331
0.0522835	0.05	-0.0255946
0.0510236	0.05	0.0400319
0.0497638	0.05	0.0679061
0.0485039	0.05	0.100682
0.0472441	0.05	0.0120853
0.0459843	0.05	0.00363703
0.0447244	0.05	-0.0202013
0.0434646	0.05	-0.0600636
0.0422047	0.05	-0.033605
0.0409449	0.05	-0.0118044
0.039685	0.05	-0.00541533
0.0384252	0.05	0.152503
0.0371654	0.05	-0.119423
0.0359055	0.05	-0.0960147
0.0346457	0.05	0.0317407
0.0333858	0.05	0.050253
0.032126	0.05	0.138927
0.0308661	0.05	-0.0407753
0.0296063	0.05	-0.109046
0.0283465	0.05	-0.0122964
0.0270866	0.05	0.00196589
0.0258268	0.05	0.0338647
0.0245669	0.05	0.0489494
0.0233071	0.05	0.0739635
0.0220472	0.05	0.0433194
0.0207874	0.05	0.0046531
0.0195276	0.05	-0.0414738
0.0182677	0.05	-0.0426168
0.0170079	0.05	0.0145679
0.015748	0.05	-0.0130379
0.0144882	0.05	0.0509125
0.0132283	0.05	0.0397675
0.0119685	0.05	-0.07636
0.0107087	0.05	0.0133739
0.00944881	0.05	0.0849961
0.00818897	0.05	0.00975827
0.00692913	0.05	0.0235207
0.00566928	0.05	-0.045622
0.00440944	0.05	-0.0696243
0.0031496	0.05	0.0556073
0.00188975	0.05	0.0264433
0.000629911	0.05	-0.0800574
-0.000629932	0.05	-0.0707158
-0.00188977	0.05	-0.0470678
-0.00314962	0.05	0.0662203
-0.00440946	0.05	0.0184544
-0.0056693	0.05	-0.197413
-0.00692915	0.05	-0.00479765
-0.00818899	0.05	-0.123497
-0.00944883	0.05	0.10539
-0.0107087	0.05	0.089652
-0.0119685	0.05	0.0506586
-0.0132284	0.05	0.0754839
-0.0144882	0.05	0.0433916
-0.015748	0.05	0.0572217
-0.0170079	0.05	-0.0484627
-0.0182677	0.05	-0.0618815
-0.0195276	0.05	-0.0408537
-0.0207874	0.05	0.0233489
-0.0220473	0.05	0.0140889
-0.0233071	0.05	0.0632067
-0.0245669	0.05	0.00810509
-0.0258268	0.05	-0.0722054
-0.0270866	0.05	-0.0624582
-0.0283465	0.05	-0.132633
-0.0296063	0.05	0.0536374
-0.0308662	0.05	-0.0582089
-0.032126	0.05	0.123395
-0.0333858	0.05	0.0667503
-0.0346457	0.05	-0.0517239
-0.0359055	0.05	-0.157751
-0.0371654	0.05	-0.135889
-0.0384252	0.05	-0.0292028
-0.0396851	0.05	-0.0093234
-0.0409449	0.05	-0.112322
-0.0422048	0.05	0.0112282
-0.0434646	0.05	0.105386
-0.0447244	0.05	-0.00793511
-0.0459843	0.05	-0.0663039
-0.0472441	0.05	0.0913197
-0.048504	0.05	-0.0174737
-0.0497638	0.05	-0.00874095
-0.0510237	0.05	-0.014452
-0.0522835	0.05	0.0849642
-0.0535433	0.05	0.123947
-0.0548032	0.05	-0.0104049
-0.056063	0.05	0.00413596
-0.0573229	0.05	-0.0290737
-0.0585827	0.05	-0.0835345
-0.0598426	0.05	0.0234419
-0.0611024	0.05	-0.0232788
-0.0623622	0.05	0.0789623
-0.0636221	0.05	-0.0280462
-0.0648819	0.05	-0.0028455
-0.0661418	0.05	-0.00462955
-0.0674016	0.05	-0.0898742
-0.0686615	0.05	-0.0660498
-0.0699213	0.05	0.129654
-0.0711811	0.05	-0.0864899
-0.072441	0.05	-0.0341279
-0.0737008	0.05	0.0797812
-0.0749607	0.05	0.0617749
-0.0762205	0.05	0.00195323
-0.0774804	0.05	0.0411664
-0.0787402	0.05	0.0369202
-0.08	0.05	0.0227302
-0.08	0.0487342	-0.141593
-0.0787402	0.0487342	-0.0625378
-0.0774803	0.0487342	0.104894
-0.0762205	0.0487342	0.0826804
-0.0749607	0.0487342	0.0907978
-0.0737008	0.0487342	-0.0746321
-0.072441	0.0487342	-0.067367
-0.0711811	0.0487342	0.0802524
-0.0699213	0.0487342	0.00967869
-0.0686614	0.0487342	0.096615
-0.0674016	0.0487342	-0.0509573
-0.0661418	0.0487342	-0.0721126
-0.0648819	0.0487342	0.0232083
-0.0636221	0.0487342	0.10954
-0.0623622	0.0487342	0.0868401
-0.0611024	0.0487342	0.0897944
-0.0598425	0.0487342	0.0187161
-0.0585827	0.0487342	-0.0923613
-0.0573229	0.0487342	-0.043487
-0.056063	0.0487342	0.00751268
-0.0548032	0.0487342	-0.0614416
-0.0535433	0.0487342	0.0575223
-0.0522835	0.0487342	-0.0496018
-0.0510236	0.0487342	-0.0239274
-0.0497638	0.0487342	0.0479992
-0.048504	0.0487342	0.0495036
-0.0472441	0.0487342	-0.0561985
-0.0459843	0.0487342	0.0622793
-0.0447244	0.0487342	-0.01087
-0.0434646	0.0487342	-0.0899891
-0.0422047	0.0487342	-0.0655292
-0.0409449	0.0487342	-0.00702719
-0.0396851	0.0487342	0.0285941
-0.0384252	0.0487342	0.047145
-0.0371654	0.0487342	-0.0156589
-0.0359055	0.0487342	0.0847714
-0.0346457	0.0487342	0.0290483
-0.0333858	0.0487342	-0.0169197
-0.032126	0.0487342	0.190735
-0.0308662	0.0487342	-0.0873218
-0.0296063	0.0487342	-0.0341723
-0.0283465	0.0487342	-0.118605
-0.0270866	0.0487342	0.110216
-0.0258268	0.0487342	-0.0123537
-0.0245669	0.0487342	-0.0311739
-0.0233071	0.0487342	-0.0912778
-0.0220473	0.0487342	0.139043
-0.0207874	0.0487342	-0.0671661
-0.0195276	0.0487342	-0.0269568
-0.0182677	0.0487342	0.084426
-0.0170079	0.0487342	0.00874753
-0.015748	0.0487342	0.0896311
-0.0144882	0.0487342	-0.0623405
-0.0132284	0.0487342	0.0763455
-0.0119685	0.0487342	-0.0428534
-0.0107087	0.0487342	0.0451548
-0.00944883	0.0487342	-0.00788558
-0.00818898	0.0487342	-0.00797005
-0.00692914	0.0487342	-0.0537545
-0.0056693	0.0487342	0.0128932
-0.00440946	0.0487342	0.0230901
-0.00314961	0.0487342	0.0463962
-0.00188977	0.0487342	-0.0327212
-0.000629926	0.0487342	0.0259627
0.000629917	0.0487342	0.09233
0.00188976	0.0487342	-0.000586483
0.0031496	0.0487342	-0.0185056
0.00440945	0.0487342	-0.0479631
0.00566929	0.0487342	-0.0121323
0.00692913	0.0487342	0.0827276
0.00818897	0.0487342	-0.0929546
0.00944882	0.0487342	-0.0101289
0.0107087	0.0487342	0.0754124
0.0119685	0.0487342	-0.0369843
0.0132283	0.0487342	-0.0664421
0.0144882	0.0487342	0.0860485
0.015748	0.0487342	0.0261057
0.0170079	0.0487342	0.0667168
0.0182677	0.0487342	-0.186316
0.0195276	0.0487342	-0.0098495
0.0207874	0.0487342	0.113117
0.0220472	0.0487342	0.0177954
0.0233071	0.0487342	0.0877663
0.0245669	0.0487342	0.00128691
0.0258268	0.0487342	-0.0319549
0.0270866	0.0487342	0.145801
0.0283465	0.0487342	-0.0754992
0.0296063	0.0487342	-0.0732604
0.0308661	0.0487342	-0.233219
0.032126	0.0487342	-0.0166507
0.0333858	0.0487342	0.01913
0.0346457	0.0487342	-0.0261739
0.0359055	0.0487342	-0.0743582
0.0371654	0.0487342	-0.0557343
0.0384252	0.0487342	0.0501009
0.039685	0.0487342	0.0480639
0.0409449	0.0487342	0.0463116
0.0422047	0.0487342	-0.102401
0.0434646	0.0487342	-0.0115783
0.0447244	0.0487342	0.0990136
0.0459843	0.0487342	0.0660132
0.0472441	0.0487342	-0.0281805
0.048504	0.0487342	0.0377106
0.0497638	0.0487342	0.088032
0.0510236	0.0487342	-0.0409715
0.0522835	0.0487342	0.0600585
0.0535433	0.0487342	0.0615833
0.0548032	0.0487342	-0.118664
0.056063	0.0487342	0.0791719
0.0573229	0.0487342	-0.153656
0.0585827	0.0487342	0.107428
0.0598425	0.0487342	-0.0108978
0.0611024	0.0487342	0.0203853
0.0623622	0.0487342	-0.0848104
0.0636221	0.0487342	0.160601
0.0648819	0.0487342	0.00570967
0.0661418	0.0487342	0.0597622
0.0674016	0.0487342	-0.0194712
0.0686614	0.0487342	0.0218354
0.0699213	0.0487342	-0.0171641
0.0711811	0.0487342	-0.134184
0.072441	0.0487342	0.0816126
0.0737008	0.0487342	-0.0126321
0.0749607	0.0487342	0.0887358
0.0762205	0.0487342	0.133848
0.0774803	0.0487342	-0.0548395
0.0787402	0.0487342	-0.0565501
0.08	0.0487342	0.110273
0.08	0.0474684	-0.00506468
0.0787402	0.0474684	0.0598393
0.0774803	0.0474684	0.0950148
0.0762205	0.0474684	0.0127226
0.0749606	0.0474684	0.0405929
0.0737008	0.0474684	0.0553146
0.072441	0.0474684	-0.0194645
0.0711811	0.0474684	0.0587838
0.0699213	0.0474684	-0.0406534
0.0686614	0.0474684	0.0518758
0.0674016	0.0474684	-0.00463146
0.0661417	0.0474684	-0.0123613
0.0648819	0.0474684	0.22059
0.0636221	0.0474684	-0.0828085
0.0623622	0.0474684	0.0599768
0.0611024	0.0474684	-0.0597483
0.0598425	0.0474684	-0.0398471
0.0585827	0.0474684	-0.0824131
0.0573228	0.0474684	-0.0216715
0.056063	0.0474684	-0.00590847
0.0548032	0.0474684	-0.0349693
0.0535433	0.0474684	-0.0430853
0.0522835	0.0474684	0.0151389
0.0510236	0.0474684	-0.0161535
0.0497638	0.0474684	-0.00473707
0.0485039	0.0474684	-0.0188534
0.0472441	0.0474684	0.00393828
0.0459843	0.0474684	0.101507
0.0447244	0.0474684	0.0934504
0.0434646	0.0474684	-0.0367848
0.0422047	0.0474684	0.0132602
0.0409449	0.0474684	0.0772504
0.039685	0.0474684	0.0443084
0.0384252	0.0474684	-0.00601787
0.0371654	0.0474684	0.0262418
0.0359055	0.0474684	-0.066033
0.0346457	0.0474684	0.0443928
0.0333858	0.0474684	0.000780399
0.032126	0.0474684	0.106834
0.0308661	0.0474684	0.0499314
0.0296063	0.0474684	0.0218607
0.0283465	0.0474684	-0.0383292
0.0270866	0.0474684	-0.0538059
0.0258268	0.0474684	0.0101699
0.0245669	0.0474684	-0.0620154
0.0233071	0.0474684	-0.0496213
0.0220472	0.0474684	0.150178
0.0207874	0.0474684	-0.0597677
0.0195276	0.0474684	-0.0215204
0.0182677	0.0474684	-0.0546233
0.0170079	0.0474684	-0.0670089
0.015748	0.0474684	-0.0374176
0.0144882	0.0474684	-0.0345703
0.0132283	0.0474684	0.0499651
0.0119685	0.0474684	-0.101305
0.0107087	0.0474684	0.0418778
0.00944881	0.0474684	0.0124337
0.00818897	0.0474684	-0.0525473
0.00692913	0.0474684	0.0534583
0.00566928	0.0474684	0.0220277
0.00440944	0.0474684	-0.12972
0.0031496	0.0474684	-0.0483404
0.00188975	0.0474684	0.0654341
0.000629911	0.0474684	-0.0137459
-0.000629932	0.0474684	0.0631038
-0.00188977	0.0474684	-0.151473
-0.00314962	0.0474684	-0.132103
-0.00440946	0.0474684	-0.000241421
-0.0056693	0.0474684	0.051405
-0.00692915	0.0474684	-0.0693998
-0.00818899	0.0474684	-0.134215
-0.00944883	0.0474684	-0.00665982
-0.0107087	0.0474684	-0.00133669
-0.0119685	0.0474684	-0.159501
-0.0132284	0.0474684	-0.05993
-0.0144882	0.0474684	0.0870609
-0.015748	0.0474684	-0.000568425
-0.0170079	0.0474684	-0.039798
-0.0182677	0.0474684	-0.0200539
-0.0195276	0.0474684	-0.0278298
-0.0207874	0.0474684	-0.0700749
-0.0220473	0.0474684	0.024534
-0.0233071	0.0474684	-0.0571319
-0.0245669	0.0474684	0.0717013
-0.0258268	0.0474684	-0.0140722
-0.0270866	0.0474684	-0.0321829
-0.0283465	0.0474684	0.00833109
-0.0296063	0.0474684	0.00907824
-0.0308662	0.0474684	-0.139106
-0.032126	0.0474684	-0.0717145
-0.0333858	0.0474684	0.00062016
-0.0346457	0.0474684	0.00628619
-0.0359055	0.0474684	0.113752
-0.0371654	0.0474684	-0.218548
-0.0384252	0.0474684	0.049157
-0.0396851	0.0474684	0.0493099
-0.0409449	0.0474684	-0.0203855
-0.0422048	0.0474684	-0.0734041
-0.0434646	0.0474684	0.0840965
-0.0447244	0.0474684	0.0437462
-0.0459843	0.0474684	-0.06951
-0.0472441	0.0474684	0.0491739
-0.048504	0.0474684	-0.0426124
-0.0497638	0.0474684	-0.0227416
-0.0510237	0.0474684	0.0820627
-0.0522835	0.0474684	-0.0966819
-0.0535433	0.0474684	-0.0304963
-0.0548032	0.0474684	-0.0143758
-0.056063	0.0474684	-0.0423086
-0.0573229	0.0474684	-0.168533
-0.0585827	0.0474684	0.0495091
-0.0598426	0.0474684	0.127523
-0.0611024	0.0474684	0.0389125
-0.0623622	0.0474684	0.0879102
-0.0636221	0.0474684	-0.0101152
-0.0648819	0.0474684	-0.00890267
-0.0661418	0.0474684	0.163282
-0.0674016	0.0474684	-0.0291753
-0.0686615	0.0474684	0.0404027
-0.0699213	0.0474684	-0.0682117
-0.0711811	0.0474684	0.0686786
-0.072441	0.0474684	-0.00680553
-0.0737008	0.0474684	-0.126448
-0.0749607	0.0474684	0.0959098
-0.0762205	0.0474684	0.0542199
-0.0774804	0.0474684	-0.066569
-0.0787402	0.0474684	0.0182889
-0.08	0.0474684	-0.0671984
-0.08	0.0462025	0.0745642
-0.0787402	0.0462025	0.0622638
-0.0774803	0.0462025	-0.0789895
-0.0762205	0.0462025	0.0578427
-0.0749607	0.0462025	0.114741
-0.0737008	0.0462025	0.0215011
-0.072441	0.0462025	-0.0431321
-0.0711811	0.0462025	-0.105722
-0.0699213	0.0462025	-0.0953913
-0.0686614	0.0462025	-0.0823542
-0.0674016	0.0462025	0.101756
-0.0661418	0.0462025	-0.0759031
-0.0648819	0.0462025	-0.102454
-0.0636221	0.0462025	-0.00909398
-0.0623622	0.0462025	0.108993
-0.0611024	0.0462025	0.0942517
-0.0598425	0.0462025	-0.069264
-0.0585827	0.0462025	0.0925201
-0.0573229	0.0462025	0.0258043
-0.056063	0.0462025	-0.0407759
-0.0548032	0.0462025	0.120637
-0.0535433	0.0462025	0.0586745
-0.0522835	0.0462025	-0.0981492
-0.0510236	0.0462025	-0.0981223
-0.0497638	0.0462025	0.119514
-0.048504	0.0462025	-0.0458505
-0.0472441	0.0462025	-0.0259766
-0.0459843	0.0462025	-0.0977573
-0.0447244	0.0462025	-0.078589
-0.0434646	0.0462025	0.108294
-0.0422047	0.0462025	0.0530968
-0.0409449	0.0462025	0.0370751
-0.0396851	0.0462025	-0.0816255
-0.0384252	0.0462025	-0.0992876
-0.0371654	0.0462025	-0.0223563
-0.0359055	0.0462025	-0.0337525
-0.0346457	0.0462025	-0.0325339
-0.0333858	0.0462025	-0.0686889
-0.032126	0.0462025	-0.0208081
-0.0308662	0.0462025	-0.0828561
-0.0296063	0.0462025	0.0742097
-0.0283465	0.0462025	0.0551059
-0.0270866	0.0462025	0.0461136
-0.0258268	0.0462025	0.0831141
-0.0245669	0.0462025	0.018634
-0.0233071	0.0462025	-0.0807567
-0.0220473	0.0462025	-0.0030665
-0.0207874	0.0462025	-0.0925452
-0.0195276	0.0462025	-0.0128
-0.0182677	0.0462025	-0.0516657
-0.0170079	0.0462025	0.0899929
-0.015748	0.0462025	0.0164802
-0.0144882	0.0462025	0.0168317
-0.0132284	0.0462025	0.078822
-0.0119685	0.0462025	0.0517905
-0.0107087	0.0462025	0.0553231
-0.00944883	0.0462025	0.0594792
-0.00818898	0.0462025	0.0492866
-0.00692914	0.0462025	0.148714
-0.0056693	0.0462025	-0.0404482
-0.00440946	0.0462025	-0.0245786
-0.00314961	0.0462025	-0.0732897
-0.00188977	0.0462025	-3.73303e-05
-0.000629926	0.0462025	-0.0492677
0.000629917	0.0462025	-0.00975706
0.00188976	0.0462025	-0.0951857
0.0031496	0.0462025	-0.0131039
0.00440945	0.0462025	0.00490034
0.00566929	0.0462025	-0.0468427
0.00692913	0.0462025	-0.0410035
0.00818897	0.0462025	0.13875
0.00944882	0.0462025	0.0150705
0.0107087	0.0462025	-0.00875917
0.0119685	0.0462025	0.0628713
0.0132283	0.0462025	0.00423797
0.0144882	0.0462025	0.118061
0.015748	0.0462025	0.0126978
0.0170079	0.0462025	-0.0609417
0.0182677	0.0462025	0.116936
0.0195276	0.0462025	0.0253976
0.0207874	0.0462025	0.0976714
0.0220472	0.0462025	0.0570315
0.0233071	0.0462025	0.0792006
0.0245669	0.0462025	0.0722005
0.0258268	0.0462025	0.126806
0.0270866	0.0462025	0.0765818
0.0283465	0.0462025	0.0576148
0.0296063	0.0462025	0.109477
0.0308661	0.0462025	0.0335982
0.032126	0.0462025	0.00348876
0.0333858	0.0462025	0.0425355
0.0346457	0.0462025	0.0373591
0.0359055	0.0462025	0.0934364
0.0371654	0.0462025	0.0434305
0.0384252	0.0462025	-0.16064
0.039685	0.0462025	0.0183055
0.0409449	0.0462025	-0.00339122
0.0422047	0.0462025	-0.0323092
0.0434646	0.0462025	0.0427537
0.0447244	0.0462025	0.0188732
0.0459843	0.0462025	0.113547
0.0472441	0.0462025	0.117709
0.048504	0.0462025	-0.112694
0.0497638	0.0462025	-0.069738
0.0510236	0.0462025	-0.0158513
0.0522835	0.0462025	0.0515856
0.0535433	0.0462025	0.00966781
0.0548032	0.0462025	0.0473104
0.056063	0.0462025	0.02269
0.0573229	0.0462025	0.00200402
0.0585827	0.0462025	-0.053047
0.0598425	0.0462025	-0.239732
0.0611024	0.0462025	0.101895
0.0623622	0.0462025	-0.0593234
0.0636221	0.0462025	-0.0437897
0.0648819	0.0462025	0.122496
0.0661418	0.0462025	0.0327745
0.0674016	0.0462025	-0.0177222
0.0686614	0.0462025	0.04927
0.0699213	0.0462025	0.0716249
0.0711811	0.0462025	-0.039582
0.072441	0.0462025	0.065597
0.0737008	0.0462025	-0.0357709
0.0749607	0.0462025	0.00992964
0.0762205	0.0462025	-0.160201
0.0774803	0.0462025	0.0792086
0.0787402	0.0462025	0.0897868
0.08	0.0462025	0.11103
0.08	0.0449367	0.108532
0.0787402	0.0449367	0.0446796
0.0774803	0.0449367	-0.0368209
0.0762205	0.0449367	-0.0815113
0.0749606	0.0449367	-0.0914508
0.0737008	0.0449367	0.069916
0.072441	0.0449367	0.0731626
0.0711811	0.0449367	0.0461014
0.0699213	0.0449367	0.0231128
0.0686614	0.0449367	0.0145675
0.0674016	0.0449367	0.0217894
0.0661417	0.0449367	-0.0387009
0.0648819	0.0449367	-0.0264763
0.0636221	0.0449367	0.120453
0.0623622	0.0449367	0.0219711
0.0611024	0.0449367	0.038931
0.0598425	0.0449367	0.0311936
0.0585827	0.0449367	0.0279994
0.0573228	0.0449367	-0.0721904
0.056063	0.0449367	-0.0615825
0.0548032	0.0449367	0.00331834
0.0535433	0.0449367	0.131798
0.0522835	0.0449367	0.0100082
0.0510236	0.0449367	-0.0742368
0.0497638	0.0449367	0.139793
0.0485039	0.0449367	-0.0542996
0.0472441	0.0449367	0.0335166
0.0459843	0.0449367	-0.0393612
0.0447244	0.0449367	-0.078893
0.0434646	0.0449367	-0.0162658
0.0422047	0.0449367	-0.194275
0.0409449	0.0449367	0.00262166
0.039685	0.0449367	-0.0963126
0.0384252	0.0449367	-0.0477434
0.0371654	0.0449367	0.0413928
0.0359055	0.0449367	0.0714268
0.0346457	0.0449367	-0.0238321
0.0333858	0.0449367	0.080399
0.032126	0.0449367	-0.0354102
0.0308661	0.0449367	0.0465788
0.0296063	0.0449367	-0.00366458
0.0283465	0.0449367	0.00141362
0.0270866	0.0449367	-0.103723
0.0258268	0.0449367	-0.0565419
0.0245669	0.0449367	-0.0150843
0.0233071	0.0449367	-0.0676267
0.0220472	0.0449367	-0.00659225
0.0207874	0.0449367	-0.0901798
0.0195276	0.0449367	0.0835427
0.0182677	0.0449367	-0.0470418
0.0170079	0.0449367	-0.00728457
0.015748	0.0449367	-0.0371701
0.0144882	0.0449367	-0.126223
0.0132283	0.0449367	-0.0777035
0.0119685	0.0449367	-0.11745
0.0107087	0.0449367	0.142024
0.00944881	0.0449367	-0.0731503
0.00818897	0.0449367	0.074581
0.00692913	0.0449367	0.0542534
0.00566928	0.0449367	0.143649
0.00440944	0.0449367	0.05203
0.0031496	0.0449367	0.030266
0.00188975	0.0449367	0.0556903
0.000629911	0.0449367	-0.0650462
-0.000629932	0.0449367	-0.000877777
-0.00188977	0.0449367	0.152953
-0.00314962	0.0449367	-0.107165
-0.00440946	0.0449367	0.055477
-0.0056693	0.0449367	0.095411
-0.00692915	0.0449367	-0.0326946
-0.00818899	0.0449367	-0.0470382
-0.00944883	0.0449367	0.0438207
-0.0107087	0.0449367	0.0717604
-0.0119685	0.0449367	0.0528361
-0.0132284	0.0449367	-0.0639606
-0.0144882	0.0449367	0.0277627
-0.015748	0.0449367	-0.0132397
-0.0170079	0.0449367	0.0971369
-0.0182677	0.0449367	-0.00819305
-0.0195276	0.0449367	-0.0632492
-0.0207874	0.0449367	0.0630924
-0.0220473	0.0449367	-0.0155227
-0.0233071	0.0449367	0.0593007
-0.0245669	0.0449367	0.0201183
-0.0258268	0.0449367	0.0145338
-0.0270866	0.0449367	-0.100084
-0.0283465	0.0449367	0.01688
-0.0296063	0.0449367	-0.0666074
-0.0308662	0.0449367	0.0232206
-0.032126	0.0449367	-0.00345982
-0.0333858	0.0449367	0.0108347
-0.0346457	0.0449367	0.049735
-0.0359055	0.0449367	-0.0965644
-0.0371654	0.0449367	0.00155979
-0.0384252	0.0449367	-0.0510603
-0.0396851	0.0449367	-0.0611654
-0.0409449	0.0449367	-0.0829123
-0.0422048	0.0449367	0.0712259
-0.0434646	0.0449367	0.0577064
-0.0447244	0.0449367	-0.0951146
-0.0459843	0.0449367	-0.0811298
-0.0472441	0.0449367	0.0227377
-0.048504	0.0449367	0.0547111
-0.0497638	0.0449367	-0.00554234
-0.0510237	0.0449367	-0.0107262
-0.0522835	0.0449367	0.14048
-0.0535433	0.0449367	-0.000794914
-0.0548032	0.0449367	0.0605246
-0.056063	0.0449367	-0.100808
-0.0573229	0.0449367	0.137243
-0.0585827	0.0449367	0.095021
-0.0598426	0.0449367	0.121175
-0.0611024	0.0449367	0.0592026
-0.0623622	0.0449367	-0.0531282
-0.0636221	0.0449367	-0.0568138
-0.0648819	0.0449367	-0.117528
-0.0661418	0.0449367	0.0148949
-0.0674016	0.0449367	-0.052184
-0.0686615	0.0449367	-0.107821
-0.0699213	0.0449367	-0.0993928
-0.0711811	0.0449367	-0.0542545
-0.072441	0.0449367	-0.124409
-0.0737008	0.0449367	-0.0140806
-0.0749607	0.0449367	-0.0236914
-0.0762205	0.0449367	0.107183
-0.0774804	0.0449367	-0.00860649
-0.0787402	0.0449367	0.0454555
-0.08	0.0449367	0.0196888
-0.08	0.0436709	-0.0610171
-0.0787402	0.0436709	0.00249071
-0.0774803	0.0436709	-0.0985271
-0.0762205	0.0436709	0.0906632
-0.0749607	0.0436709	0.0148266
-0.0737008	0.0436709	-0.0861149
-0.072441	0.0436709	-0.0876972
-0.0711811	0.0436709	0.00386293
-0.0699213	0.0436709	0.0416022
-0.0686614	0.0436709	-0.0846716
-0.0674016	0.0436709	0.0341047
-0.0661418	0.0436709	-0.0745146
-0.0648819	0.0436709	-0.146775
-0.0636221	0.0436709	-0.142188
-0.0623622	0.0436709	0.0500735
-0.0611024	0.0436709	0.183396
-0.0598425	0.0436709	0.0428525
-0.0585827	0.0436709	-0.034558
-0.0573229	0.0436709	0.0979598
-0.056063	0.0436709	0.119441
-0.0548032	0.0436709	0.0161536
-0.0535433	0.0436709	0.0383839
-0.0522835	0.0436709	0.140522
-0.0510236	0.0436709	-0.0884921
-0.0497638	0.0436709	0.0271451
-0.048504	0.0436709	0.000998325
-0.0472441	0.0436709	-0.0350088
-0.0459843	0.0436709	-0.17888
-0.0447244	0.0436709	0.00241947
-0.0434646	0.0436709	-0.0217942
-0.0422047	0.0436709	0.113426
-0.0409449	0.0436709	-0.0459871
-0.0396851	0.0436709	0.0204628
-0.0384252	0.0436709	0.0903186
-0.0371654	0.0436709	-0.0348177
-0.0359055	0.0436709	-0.0680164
-0.0346457	0.0436709	0.049921
-0.0333858	0.0436709	-0.0172164
-0.032126	0.0436709	-0.238439
-0.0308662	0.0436709	-0.0281145
-0.0296063	0.0436709	-0.0026787
-0.0283465	0.0436709	-0.10193
-0.0270866	0.0436709	0.102477
-0.0258268	0.0436709	-0.00380042
-0.0245669	0.0436709	0.0496492
-0.0233071	0.0436709	-0.0976086
-0.0220473	0.0436709	-0.0115542
-0.0207874	0.0436709	0.0888949
-0.0195276	0.0436709	0.228654
-0.0182677	0.0436709	-0.0362826
-0.0170079	0.0436709	-0.00987399
-0.015748	0.0436709	0.0921881
-0.0144882	0.0436709	-0.0366224
-0.0132284	0.0436709	0.0579517
-0.0119685	0.0436709	0.0285385
-0.0107087	0.0436709	-0.0274911
-0.00944883	0.0436709	0.0140608
-0.00818898	0.0436709	0.0958134
-0.00692914	0.0436709	0.163163
-0.0056693	0.0436709	0.0303772
-0.00440946	0.0436709	0.186361
-0.00314961	0.0436709	0.114922
-0.00188977	0.0436709	-0.028043
-0.000629926	0.0436709	-0.0722401
0.000629917	0.0436709	-0.0451576
0.00188976	0.0436709	-0.0343536
0.0031496	0.0436709	-0.0004736
0.00440945	0.0436709	-0.00846497
0.00566929	0.0436709	-0.0558422
0.00692913	0.0436709	0.0221642
0.00818897	0.0436709	0.0300313
0.00944882	0.0436709	0.105155
0.0107087	0.0436709	-0.0263007
0.0119685	0.0436709	-0.031945
0.0132283	0.0436709	0.00774561
0.0144882	0.0436709	0.0664019
0.015748	0.0436709	-0.0524177
0.0170079	0.0436709	-0.0401922
0.0182677	0.0436709	-0.0595802
0.0195276	0.0436709	-0.0502852
0.0207874	0.0436709	0.0133793
0.0220472	0.0436709	0.0824905
0.0233071	0.0436709	-0.0179339
0.0245669	0.0436709	0.0129451
0.0258268	0.0436709	-0.0823257
0.0270866	0.0436709	0.0647161
0.0283465	0.0436709	-0.0688754
0.0296063	0.0436709	-0.0426767
0.0308661	0.0436709	-0.0151347
0.032126	0.0436709	0.0124001
0.0333858	0.0436709	-0.0470614
0.0346457	0.0436709	-0.0577557
0.0359055	0.0436709	-0.178578
0.0371654	0.0436709	-0.0128372
0.0384252	0.0436709	0.0935007
0.039685	0.0436709	-0.0506641
0.0409449	0.0436709	-0.0739041
0.0422047	0.0436709	-0.0300785
0.0434646	0.0436709	0.0832878
0.0447244	0.0436709	0.00752153
0.0459843	0.0436709	-0.078603
0.0472441	0.0436709	-0.0297818
0.048504	0.0436709	-0.0711155
0.0497638	0.0436709	0.073922
0.0510236	0.0436709	-0.000850035
0.0522835	0.0436709	0.145293
0.0535433	0.0436709	-0.0426298
0.0548032	0.0436709	-0.0790544
0.056063	0.0436709	-0.0408339
0.0573229	0.0436709	-0.0704841
0.0585827	0.0436709	0.0118564
0.0598425	0.0436709	0.026204
0.0611024	0.0436709	-0.128384
0.0623622	0.0436709	0.0570184
0.0636221	0.0436709	-0.0506986
0.0648819	0.0436709	-0.0608071
0.0661418	0.0436709	0.0773213
0.0674016	0.0436709	-0.0621448
0.0686614	0.0436709	0.0301638
0.0699213	0.0436709	0.11962
0.0711811	0.0436709	0.0884893
0.072441	0.0436709	0.0692484
0.0737008	0.0436709	0.0163221
0.0749607	0.0436709	-0.0330419
0.0762205	0.0436709	0.0525241
0.0774803	0.0436709	-0.0327684
0.0787402	0.0436709	-0.0577632
0.08	0.0436709	-0.0733629
0.08	0.0424051	-0.00792636
0.0787402	0.0424051	-0.00374941
0.0774803	0.0424051	0.105401
0.0762205	0.0424051	-0.0738762
0.0749606	0.0424051	-0.054476
0.0737008	0.0424051	-0.0590047
0.072441	0.0424051	-0.0192716
0.0711811	0.0424051	0.0175839
0.0699213	0.0424051	-0.0257959
0.0686614	0.0424051	-0.0915277
0.0674016	0.0424051	0.0489395
0.0661417	0.0424051	-0.0408296
0.0648819	0.0424051	0.0226366
0.0636221	0.0424051	-0.0490414
0.0623622	0.0424051	0.00579556
0.0611024	0.0424051	0.0530372
0.0598425	0.0424051	-0.103987
0.0585827	0.0424051	0.0107402
0.0573228	0.0424051	0.141334
0.056063	0.0424051	0.0793114
0.0548032	0.0424051	0.0425859
0.0535433	0.0424051	-0.137292
0.0522835	0.0424051	-0.0475739
0.0510236	0.0424051	-0.14511
0.0497638	0.0424051	-0.0366378
0.0485039	0.0424051	-0.0940362
0.0472441	0.0424051	-0.0372772
0.0459843	0.0424051	0.0450023
0.0447244	0.0424051	0.0146102
0.0434646	0.0424051	0.018764
0.0422047	0.0424051	-0.0822665
0.0409449	0.0424051	-0.00606714
0.039685	0.0424051	-0.0573101
0.0384252	0.0424051	-0.000982136
0.0371654	0.0424051	0.0281857
0.0359055	0.0424051	0.0596115
0.0346457	0.0424051	0.0147825
0.0333858	0.0424051	-0.064606
0.032126	0.0424051	0.0669772
0.0308661	0.0424051	-0.0709848
0.0296063	0.0424051	0.0338546
0.0283465	0.0424051	0.0912047
0.0270866	0.0424051	-0.0329218
0.0258268	0.0424051	0.0373086
0.0245669	0.0424051	-0.00522785
0.0233071	0.0424051	-0.00582686
0.0220472	0.0424051	0.0573855
0.0207874	0.0424051	0.101354
0.0195276	0.0424051	0.0182092
0.0182677	0.0424051	-0.0627439
0.0170079	0.0424051	0.0509254
0.015748	0.0424051	-0.0128938
0.0144882	0.0424051	0.0543395
0.0132283	0.0424051	0.0442533
0.0119685	0.0424051	0.0723376
0.0107087	0.0424051	0.00420406
0.00944881	0.0424051	0.0692945
0.00818897	0.0424051	-0.0336697
0.00692913	0.0424051	0.0222318
0.00566928	0.0424051	-0.134469
0.00440944	0.0424051	-0.0138297
0.0031496	0.0424051	0.0869975
0.00188975	0.0424051	-0.0913337
0.000629911	0.0424051	0.0923757
-0.000629932	0.0424051	0.107498
-0.00188977	0.0424051	0.086097
-0.00314962	0.0424051	-0.0561
-0.00440946	0.0424051	-0.0600646
-0.0056693	0.0424051	0.0244545
-0.00692915	0.0424051	-0.0446727
-0.00818899	0.0424051	-0.030245
-0.00944883	0.0424051	-0.0617355
-0.0107087	0.0424051	-0.104281
-0.0119685	0.0424051	-0.0853733
-0.0132284	0.0424051	-0.0615494
-0.0144882	0.0424051	-0.163773
-0.015748	0.0424051	0.059223
-0.0170079	0.0424051	-0.139521
-0.0182677	0.0424051	0.0155377
-0.0195276	0.0424051	-0.017029
-0.0207874	0.0424051	-0.0726207
-0.0220473	0.0424051	0.11498
-0.0233071	0.0424051	-0.0199829
-0.0245669	0.0424051	-0.111949
-0.0258268	0.0424051	0.134596
-0.0270866	0.0424051	0.0273862
-0.0283465	0.0424051	-0.012747
-0.0296063	0.0424051	-0.0891105
-0.0308662	0.0424051	-0.0855392
-0.032126	0.0424051	-0.0579773
-0.0333858	0.0424051	-0.000195491
-0.0346457	0.0424051	-0.0365274
-0.0359055	0.0424051	0.0225198
-0.0371654	0.0424051	-0.1653
-0.0384252	0.0424051	0.18198
-0.0396851	0.0424051	-0.0667381
-0.0409449	0.0424051	-0.129724
-0.0422048	0.0424051	0.0874949
-0.0434646	0.0424051	-0.0104284
-0.0447244	0.0424051	0.00929426
-0.0459843	0.0424051	-0.0356219
-0.0472441	0.0424051	-0.0417638
-0.048504	0.0424051	0.0134427
-0.0497638	0.0424051	0.136885
-0.0510237	0.0424051	0.0176142
-0.0522835	0.0424051	0.0838167
-0.0535433	0.0424051	0.0815169
-0.0548032	0.0424051	0.0157518
-0.056063	0.0424051	0.116281
-0.0573229	0.0424051	-0.128604
-0.0585827	0.0424051	-0.00802669
-0.0598426	0.0424051	-0.0199982
-0.0611024	0.0424051	-0.0574472
-0.0623622	0.0424051	-0.166394
-0.0636221	0.0424051	-0.0729065
-0.0648819	0.0424051	-0.0248131
-0.0661418	0.0424051	0.0103363
-0.0674016	0.0424051	0.139371
-0.0686615	0.0424051	-0.030549
-0.0699213	0.0424051	0.0313346
-0.0711811	0.0424051	-0.128069
-0.072441	0.0424051	0.0281481
-0.0737008	0.0424051	0.0118972
-0.0749607	0.0424051	0.215597
-0.0762205	0.0424051	0.0271434
-0.0774804	0.0424051	0.023327
-0.0787402	0.0424051	-0.146789
-0.08	0.0424051	-0.0256357
-0.08	0.0411392	0.174277
-0.0787402	0.0411392	0.13988
-0.0774803	0.0411392	0.0669982
-0.0762205	0.0411392	0.00299691
-0.0749607	0.0411392	-0.175913
-0.0737008	0.0411392	0.0374771
-0.072441	0.0411392	0.0225402
-0.0711811	0.0411392	-0.119495
-0.0699213	0.0411392	0.0204671
-0.0686614	0.0411392	-0.0687566
-0.0674016	0.0411392	-0.0349193
-0.0661418	0.0411392	-0.0588937
-0.0648819	0.0411392	0.0915873
-0.0636221	0.0411392	-0.0365914
-0.0623622	0.0411392	0.070141
-0.0611024	0.0411392	-0.0917256
-0.0598425	0.0411392	-0.0374881
-0.0585827	0.0411392	0.0302757
-0.0573229	0.0411392	0.0331857
-0.056063	0.0411392	-0.055578
-0.0548032	0.0411392	0.00903702
-0.0535433	0.0411392	-0.0916404
-0.0522835	0.0411392	0.10572
-0.0510236	0.0411392	0.0532532
-0.0497638	0.0411392	-0.053705
-0.048504	0.0411392	-0.0318837
-0.0472441	0.0411392	-0.136146
-0.0459843	0.0411392	-0.0929258
-0.0447244	0.0411392	0.0119897
-0.0434646	0.0411392	-0.0811616
-0.0422047	0.0411392	0.0553549
-0.0409449	0.0411392	-0.0395771
-0.0396851	0.0411392	-0.137831
-0.0384252	0.0411392	-0.0529759
-0.0371654	0.0411392	-0.0811414
-0.0359055	0.0411392	-0.0379846
-0.0346457	0.0411392	-0.00312855
-0.0333858	0.0411392	0.0282349
-0.032126	0.0411392	0.0209135
-0.0308662	0.0411392	-0.037803
-0.0296063	0.0411392	-0.0397161
-0.0283465	0.0411392	-0.0422855
-0.0270866	0.0411392	0.0542003
-0.0258268	0.0411392	-0.0286181
-0.0245669	0.0411392	-0.00496718
-0.0233071	0.0411392	-0.00259096
-0.0220473	0.0411392	0.128798
-0.0207874	0.0411392	-0.107469
-0.0195276	0.0411392	0.0501429
-0.0182677	0.0411392	0.00520349
-0.0170079	0.0411392	-0.00480036
-0.015748	0.0411392	-0.0159492
-0.0144882	0.0411392	0.0317476
-0.0132284	0.0411392	0.0393645
-0.0119685	0.0411392	0.0553152
-0.0107087	0.0411392	-0.00392964
-0.00944883	0.0411392	-0.0785182
-0.00818898	0.0411392	-0.00262279
-0.00692914	0.0411392	-0.0399327
-0.0056693	0.0411392	0.0238441
-0.00440946	0.0411392	0.0626727
-0.00314961	0.0411392	-0.0717417
-0.00188977	0.0411392	-0.0595961
-0.000629926	0.0411392	-0.0984155
0.000629917	0.0411392	0.067371
0.00188976	0.0411392	-0.00675973
0.0031496	0.0411392	-0.00341172
0.00440945	0.0411392	0.146737
0.00566929	0.0411392	0.00623636
0.00692913	0.0411392	0.131691
0.00818897	0.0411392	0.0964379
0.00944882	0.0411392	0.00303244
0.0107087	0.0411392	0.00848949
0.0119685	0.0411392	-0.0673409
0.0132283	0.0411392	0.0380344
0.0144882	0.0411392	0.026105
0.015748	0.0411392	-0.10378
0.0170079	0.0411392	-0.0305439
0.0182677	0.0411392	0.0306188
0.0195276	0.0411392	0.0133557
0.0207874	0.0411392	0.00377985
0.0220472	0.0411392	0.0181445
0.0233071	0.0411392	0.118644
0.0245669	0.0411392	0.0159906
0.0258268	0.0411392	0.0624605
0.0270866	0.0411392	-0.00380286
0.0283465	0.0411392	-0.00997933
0.0296063	0.0411392	-0.0295138
0.0308661	0.0411392	-0.165526
0.032126	0.0411392	-0.0485591
0.0333858	0.0411392	-0.0431263
0.0346457	0.0411392	-0.141022
0.0359055	0.0411392	0.0104319
0.0371654	0.0411392	0.104167
0.0384252	0.0411392	-0.0112679
0.039685	0.0411392	0.144545
0.0409449	0.0411392	-0.0412493
0.0422047	0.0411392	0.113708
0.0434646	0.0411392	-0.0220248
0.0447244	0.0411392	0.0920284
0.0459843	0.0411392	0.0309847
0.0472441	0.0411392	-0.148451
0.048504	0.0411392	-0.0352577
0.0497638	0.0411392	-0.0262332
0.0510236	0.0411392	0.0335951
0.0522835	0.0411392	-0.00771173
0.0535433	0.0411392	0.147559
0.0548032	0.0411392	0.0738681
0.056063	0.0411392	-0.00424121
0.0573229	0.0411392	-0.0038399
0.0585827	0.0411392	-0.0493064
0.0598425	0.0411392	-0.184269
0.0611024	0.0411392	0.0265559
0.0623622	0.0411392	0.102624
0.0636221	0.0411392	0.0838913
0.0648819	0.0411392	-0.0242304
0.0661418	0.0411392	0.100194
0.0674016	0.0411392	-0.00953908
0.0686614	0.0411392	-0.0856908
0.0699213	0.0411392	-0.0110291
0.0711811	0.0411392	-0.147495
0.072441	0.0411392	0.0968247
0.0737008	0.0411392	-0.0458477
0.0749607	0.0411392	-0.0643785
0.0762205	0.0411392	-0.172981
0.0774803	0.0411392	0.122648
0.0787402	0.0411392	0.0767652
0.08	0.0411392	0.117769
0.08	0.0398734	-0.0210819
0.0787402	0.0398734	0.0497036
0.0774803	0.0398734	0.0901895
0.0762205	0.0398734	0.133208
0.0749606	0.0398734	0.0930255
0.0737008	0.0398734	-0.0851448
0.072441	0.0398734	-0.0118377
0.0711811	0.0398734	0.0107999
0.0699213	0.0398734	-0.0745878
0.0686614	0.0398734	-0.0694141
0.0674016	0.0398734	0.0471198
0.0661417	0.0398734	0.038078
0.0648819	0.0398734	0.0501222
0.0636221	0.0398734	0.101513
0.0623622	0.0398734	0.0427187
0.0611024	0.0398734	0.0663809
0.0598425	0.0398734	-0.042125
0.0585827	0.0398734	-0.115532
0.0573228	0.0398734	0.0456723
0.056063	0.0398734	0.0246305
0.0548032	0.0398734	0.111011
0.0535433	0.0398734	-0.0160566
0.0522835	0.0398734	-0.073134
0.0510236	0.0398734	0.00445111
0.0497638	0.0398734	-0.115876
0.0485039	0.0398734	0.0592474
0.0472441	0.0398734	0.0915321
0.0459843	0.0398734	0.0117818
0.0447244	0.0398734	0.0291838
0.0434646	0.0398734	0.074413
0.0422047	0.0398734	-0.165686
0.0409449	0.0398734	-0.0670203
0.039685	0.0398734	0.0290895
0.0384252	0.0398734	0.0397781
0.0371654	0.0398734	-0.0449043
0.0359055	0.0398734	-0.0572247
0.0346457	0.0398734	-0.0723565
0.0333858	0.0398734	-0.0220916
0.032126	0.0398734	-0.195352
0.0308661	0.0398734	0.00967206
0.0296063	0.0398734	0.0319476
0.0283465	0.0398734	0.0362713
0.0270866	0.0398734	-0.0145689
0.0258268	0.0398734	-0.00342145
0.0245669	0.0398734	-0.0521335
0.0233071	0.0398734	0.0871633
0.0220472	0.0398734	0.0920832
0.0207874	0.0398734	-0.0958604
0.0195276	0.0398734	0.0163619
0.0182677	0.0398734	-0.0606974
0.0170079	0.0398734	-0.115637
0.015748	0.0398734	0.0178265
0.0144882	0.0398734	-0.0108635
0.0132283	0.0398734	0.0688706
0.0119685	0.0398734	-0.0739723
0.0107087	0.0398734	0.022563
0.00944881	0.0398734	0.136919
0.00818897	0.0398734	0.0196156
0.00692913	0.0398734	-0.05601
0.00566928	0.0398734	-0.0909769
0.00440944	0.0398734	-0.0607472
0.0031496	0.0398734	0.0774205
0.00188975	0.0398734	-0.0426948
0.000629911	0.0398734	0.0210477
-0.000629932	0.0398734	-0.0612578
-0.00188977	0.0398734	0.0334859
-0.00314962	0.0398734	-0.106248
-0.00440946	0.0398734	0.0688071
-0.0056693	0.0398734	0.0169848
-0.00692915	0.0398734	0.159401
-0.00818899	0.0398734	0.040438
-0.00944883	0.0398734	-0.179517
-0.0107087	0.0398734	-0.0364329
-0.0119685	0.0398734	0.0446125
-0.0132284	0.0398734	-0.0154403
-0.0144882	0.0398734	-0.0361118
-0.015748	0.0398734	-0.00311453
-0.0170079	0.0398734	-0.023495
-0.0182677	0.0398734	-0.0562258
-0.0195276	0.0398734	-0.0242657
-0.0207874	0.0398734	-0.0375415
-0.0220473	0.0398734	0.0122468
-0.0233071	0.0398734	0.0572955
-0.0245669	0.0398734	0.0103519
-0.0258268	0.0398734	0.0416954
-0.0270866	0.0398734	-0.0810347
-0.0283465	0.0398734	-0.0697882
-0.0296063	0.0398734	-0.0648686
-0.0308662	0.0398734	0.0692513
-0.032126	0.0398734	-0.0254698
-0.0333858	0.0398734	-0.069632
-0.0346457	0.0398734	-0.00842618
-0.0359055	0.0398734	-0.0196039
-0.0371654	0.0398734	-0.063921
-0.0384252	0.0398734	-0.0245903
-0.0396851	0.0398734	-0.0968018
-0.0409449	0.0398734	-0.1374
-0.0422048	0.0398734	0.106307
-0.0434646	0.0398734	0.113349
-0.0447244	0.0398734	-0.0286189
-0.0459843	0.0398734	-0.0308349
-0.0472441	0.0398734	0.0998925
-0.048504	0.0398734	0.0305638
-0.0497638	0.0398734	0.116602
-0.0510237	0.0398734	0.00579073
-0.0522835	0.0398734	-0.0678959
-0.0535433	0.0398734	0.0322397
-0.0548032	0.0398734	0.16941
-0.056063	0.0398734	0.0428019
-0.0573229	0.0398734	-0.0308171
-0.0585827	0.0398734	0.0420227
-0.0598426	0.0398734	-0.0821173
-0.0611024	0.0398734	0.126649
-0.0623622	0.0398734	-0.019235
-0.0636221	0.0398734	0.0883286
-0.0648819	0.0398734	0.136085
-0.0661418	0.0398734	-0.0660515
-0.0674016	0.0398734	-0.0538825
-0.0686615	0.0398734	-0.0809488
-0.0699213	0.0398734	0.0539819
-0.0711811	0.0398734	-0.101352
-0.072441	0.0398734	0.0792284
-0.0737008	0.0398734	0.0340136
-0.0749607	0.0398734	-0.110719
-0.0762205	0.0398734	-0.126468
-0.0774804	0.0398734	0.000732077
-0.0787402	0.0398734	-0.0334351
-0.08	0.0398734	-0.116247
-0.08	0.0386076	-0.0636473
-0.0787402	0.0386076	-0.0461991
-0.0774803	0.0386076	-0.0264079
-0.0762205	0.0386076	-0.0233926
-0.0749607	0.0386076	0.111145
-0.0737008	0.0386076	0.052913
-0.072441	0.0386076	-0.101247
-0.0711811	0.0386076	-0.127889
-0.0699213	0.0386076	0.0189214
-0.0686614	0.0386076	-0.117896
-0.0674016	0.0386076	-0.102331
-0.0661418	0.0386076	-0.0107688
-0.0648819	0.0386076	-0.0393478
-0.0636221	0.0386076	-0.0191306
-0.0623622	0.0386076	0.00719108
-0.0611024	0.0386076	-0.109016
-0.0598425	0.0386076	0.0347083
-0.0585827	0.0386076	-0.00857894
-0.0573229	0.0386076	-0.0250944
-0.056063	0.0386076	-0.0265249
-0.0548032	0.0386076	0.110021
-0.0535433	0.0386076	0.037563
-0.0522835	0.0386076	0.0659449
-0.0510236	0.0386076	0.00251661
-0.0497638	0.0386076	-0.118096
-0.048504	0.0386076	0.0838937
-0.0472441	0.0386076	0.2064
-0.0459843	0.0386076	-0.0882853
-0.0447244	0.0386076	0.0177148
-0.0434646	0.0386076	0.0191232
-0.0422047	0.0386076	0.0179434
-0.0409449	0.0386076	-0.00123165
-0.0396851	0.0386076	0.0950749
-0.0384252	0.0386076	-0.0166741
-0.0371654	0.0386076	-0.0133236
-0.0359055	0.0386076	0.0493972
-0.0346457	0.0386076	-0.012116
-0.0333858	0.0386076	-0.0800774
-0.032126	0.0386076	0.0331651
-0.0308662	0.0386076	0.0645724
-0.0296063	0.0386076	-0.0407157
-0.0283465	0.0386076	0.00857908
-0.0270866	0.0386076	0.0239746
-0.0258268	0.0386076	-0.0629848
-0.0245669	0.0386076	0.0267753
-0.0233071	0.0386076	0.0275575
-0.0220473	0.0386076	0.0508699
-0.0207874	0.0386076	-0.0378873
-0.0195276	0.0386076	-0.158711
-0.0182677	0.0386076	0.00254925
-0.0170079	0.0386076	-0.0454887
-0.015748	0.0386076	0.0327189
-0.0144882	0.0386076	-0.152737
-0.0132284	0.0386076	0.024031
-0.0119685	0.0386076	0.0455605
-0.0107087	0.0386076	-0.0975584
-0.00944883	0.0386076	-0.10515
-0.00818898	0.0386076	0.0509101
-0.00692914	0.0386076	-0.0364782
-0.0056693	0.0386076	0.0580025
-0.00440946	0.0386076	0.126564
-0.00314961	0.0386076	0.0373849
-0.00188977	0.0386076	-0.093067
-0.000629926	0.0386076	0.0569342
0.000629917	0.0386076	0.18381
0.00188976	0.0386076	0.0833119
0.0031496	0.0386076	-0.0107283
0.00440945	0.0386076	0.0928896
0.00566929	0.0386076	0.0363752
0.00692913	0.0386076	-0.00607647
0.00818897	0.0386076	-0.133631
0.00944882	0.0386076	0.0306833
0.0107087	0.0386076	-0.0609048
0.0119685	0.0386076	-0.145756
0.0132283	0.0386076	-0.0151809
0.0144882	0.0386076	-0.0729541
0.015748	0.0386076	-0.0394304
0.0170079	0.0386076	0.0160102
0.0182677	0.0386076	-0.0669317
0.0195276	0.0386076	-0.102167
0.0207874	0.0386076	0.0640022
0.0220472	0.0386076	0.00447939
0.0233071	0.0386076	0.0365417
0.0245669	0.0386076	-0.0968632
0.0258268	0.0386076	0.0437436
0.0270866	0.0386076	-0.041879
0.0283465	0.0386076	-0.0271689
0.0296063	0.0386076	0.147598
0.0308661	0.0386076	0.0610685
0.032126	0.0386076	0.0705831
0.0333858	0.0386076	-0.00857609
0.0346457	0.0386076	-0.145726
0.0359055	0.0386076	-0.116435
0.0371654	0.0386076	-0.159103
0.0384252	0.0386076	0.0149234
0.039685	0.0386076	0.0503724
0.0409449	0.0386076	0.00988612
0.0422047	0.0386076	0.00520098
0.0434646	0.0386076	0.0300807
0.0447244	0.0386076	0.0681945
0.0459843	0.0386076	-0.0972572
0.0472441	0.0386076	0.12806
0.048504	0.0386076	0.0351385
0.0497638	0.0386076	0.0619776
0.0510236	0.0386076	0.041401
0.0522835	0.0386076	0.166551
0.0535433	0.0386076	-0.180938
0.0548032	0.0386076	-0.00749055
0.056063	0.0386076	0.0916504
0.0573229	0.0386076	0.00539424
0.0585827	0.0386076	0.125324
0.0598425	0.0386076	-0.0401714
0.0611024	0.0386076	0.0724013
0.0623622	0.0386076	0.0804902
0.0636221	0.0386076	0.0448523
0.0648819	0.0386076	-0.1312
0.0661418	0.0386076	-0.0171752
0.0674016	0.0386076	-0.0499759
0.0686614	0.0386076	-0.00756394
0.0699213	0.0386076	-0.0472576
0.0711811	0.0386076	0.00226635
0.072441	0.0386076	0.0526714
0.0737008	0.0386076	-0.0817526
0.0749607	0.0386076	0.0101776
0.0762205	0.0386076	-0.0313325
0.0774803	0.0386076	-0.0987304
0.0787402	0.0386076	-0.086956
0.08	0.0386076	0.0657835
0.08	0.0373418	0.0562862
0.0787402	0.0373418	0.0911447
0.0774803	0.0373418	-0.052272
0.0762205	0.0373418	-0.00575035
0.0749606	0.0373418	-0.00693072
0.0737008	0.0373418	-0.0528208
0.072441	0.0373418	-0.0226316
0.0711811	0.0373418	-0.0300182
0.0699213	0.0373418	0.177664
0.0686614	0.0373418	-0.0922609
0.0674016	0.0373418	-0.0838582
0.0661417	0.0373418	0.00725749
0.0648819	0.0373418	0.109089
0.0636221	0.0373418	0.0806377
0.0623622	0.0373418	0.0552684
0.0611024	0.0373418	-0.00895904
0.0598425	0.0373418	0.110682
0.0585827	0.0373418	-0.0805971
0.0573228	0.0373418	-0.112781
0.056063	0.0373418	0.0337458
0.0548032	0.0373418	-0.0669081
0.0535433	0.0373418	-0.0212813
0.0522835	0.0373418	0.0285425
0.0510236	0.0373418	-0.0139788
0.0497638	0.0373418	0.0367859
0.0485039	0.0373418	0.0260979
0.0472441	0.0373418	0.0656604
0.0459843	0.0373418	0.085074
0.0447244	0.0373418	-0.106831
0.0434646	0.0373418	0.0358619
0.0422047	0.0373418	0.0451307
0.0409449	0.0373418	0.0183055
0.039685	0.0373418	-0.0112035
0.0384252	0.0373418	0.0121978
0.0371654	0.0373418	-0.00357345
0.0359055	0.0373418	0.0759414
0.0346457	0.0373418	-0.0628042
0.0333858	0.0373418	-0.12969
0.032126	0.0373418	-0.0289637
0.0308661	0.0373418	-0.0149847
0.0296063	0.0373418	-0.00802367
0.0283465	0.0373418	0.0776619
0.0270866	0.0373418	-0.116803
0.0258268	0.0373418	0.0278864
0.0245669	0.0373418	-0.0572459
0.0233071	0.0373418	0.0585456
0.0220472	0.0373418	0.0587452
0.0207874	0.0373418	0.0331339
0.0195276	0.0373418	-0.00676913
0.0182677	0.0373418	-0.131147
0.0170079	0.0373418	0.00787084
0.015748	0.0373418	0.0375061
0.0144882	0.0373418	-0.110425
0.0132283	0.0373418	-0.0996831
0.0119685	0.0373418	0.157
0.0107087	0.0373418	0.0374682
0.00944881	0.0373418	0.00260017
0.00818897	0.0373418	-0.108719
0.00692913	0.0373418	0.109645
0.00566928	0.0373418	-0.0410929
0.00440944	0.0373418	0.0126137
0.0031496	0.0373418	-0.0849364
0.00188975	0.0373418	-0.0228225
0.000629911	0.0373418	0.0504124
-0.000629932	0.0373418	0.125537
-0.00188977	0.0373418	0.0173044
-0.00314962	0.0373418	-0.0532891
-0.00440946	0.0373418	0.0922698
-0.0056693	0.0373418	0.0236689
-0.00692915	0.0373418	0.040949
-0.00818899	0.0373418	0.0729764
-0.00944883	0.0373418	0.0273907
-0.0107087	0.0373418	-0.128864
-0.0119685	0.0373418	-0.146232
-0.0132284	0.0373418	0.0289745
-0.0144882	0.0373418	-0.124
-0.015748	0.0373418	-0.0861923
-0.0170079	0.0373418	0.0264501
-0.0182677	0.0373418	-0.00940275
-0.0195276	0.0373418	-0.00869491
-0.0207874	0.0373418	0.0427045
-0.0220473	0.0373418	-0.01112
-0.0233071	0.0373418	-0.087455
-0.0245669	0.0373418	0.0390878
-0.0258268	0.0373418	-0.0603032
-0.0270866	0.0373418	0.0260744
-0.0283465	0.0373418	-0.110165
-0.0296063	0.0373418	0.0649879
-0.0308662	0.0373418	0.0605805
-0.032126	0.0373418	-0.0874628
-0.0333858	0.0373418	-0.0851289
-0.0346457	0.0373418	-0.00347577
-0.0359055	0.0373418	-0.0219388
-0.0371654	0.0373418	0.0273871
-0.0384252	0.0373418	-0.146661
-0.0396851	0.0373418	0.0285439
-0.0409449	0.0373418	-0.054813
-0.0422048	0.0373418	0.098689
-0.0434646	0.0373418	-0.0647486
-0.0447244	0.0373418	-0.103828
-0.0459843	0.0373418	0.024854
-0.0472441	0.0373418	-0.00219156
-0.048504	0.0373418	-0.121186
-0.0497638	0.0373418	0.0178738
-0.0510237	0.0373418	0.0790328
-0.0522835	0.0373418	-0.0563847
-0.0535433	0.0373418	0.0903163
-0.0548032	0.0373418	0.0401486
-0.056063	0.0373418	-0.00198279
-0.0573229	0.0373418	-0.107475
-0.0585827	0.0373418	-0.0406999
-0.0598426	0.0373418	0.0633176
-0.0611024	0.0373418	0.104595
-0.0623622	0.0373418	0.142049
-0.0636221	0.0373418	0.0775142
-0.0648819	0.0373418	0.0725258
-0.0661418	0.0373418	-0.0126103
-0.0674016	0.0373418	0.0303903
-0.0686615	0.0373418	0.00675004
-0.0699213	0.0373418	-0.0759891
-0.0711811	0.0373418	0.0286368
-0.072441	0.0373418	0.0407159
-0.0737008	0.0373418	0.0302655
-0.0749607	0.0373418	-0.0968255
-0.0762205	0.0373418	-0.0478934
-0.0774804	0.0373418	-0.00406588
-0.0787402	0.0373418	0.0287722
-0.08	0.0373418	-0.0691809
-0.08	0.036076	-0.0505087
-0.0787402	0.036076	0.135093
-0.0774803	0.036076	0.0101697
-0.0762205	0.036076	-0.0370044
-0.0749607	0.036076	0.0430809
-0.0737008	0.036076	-0.236607
-0.072441	0.036076	-0.0411188
-0.0711811	0.036076	0.000247421
-0.0699213	0.036076	0.0468174
-0.0686614	0.036076	-0.134006
-0.0674016	0.036076	0.0179692
-0.0661418	0.036076	-0.192267
-0.0648819	0.036076	0.0642471
-0.0636221	0.036076	0.0055537
-0.0623622	0.036076	0.0122497
-0.0611024	0.036076	0.0122826
-0.0598425	0.036076	0.178345
-0.0585827	0.036076	-0.0663781
-0.0573229	0.036076	0.0281613
-0.056063	0.036076	-0.0254866
-0.0548032	0.036076	0.017925
-0.0535433	0.036076	-0.132947
-0.0522835	0.036076	-0.100516
-0.0510236	0.036076	-0.106851
-0.0497638	0.036076	-0.0112737
-0.048504	0.036076	-0.108043
-0.0472441	0.036076	0.0257198
-0.0459843	0.036076	-0.0796943
-0.0447244	0.036076	-0.00199161
-0.0434646	0.036076	-0.0247988
-0.0422047	0.036076	-0.154953
-0.0409449	0.036076	0.0918346
-0.0396851	0.036076	-0.126525
-0.0384252	0.036076	0.00281098
-0.0371654	0.036076	-0.0636354
-0.0359055	0.036076	0.0262878
-0.0346457	0.036076	-0.0683359
-0.0333858	0.036076	0.0726211
-0.032126	0.036076	0.0038595
-0.0308662	0.036076	-0.0771831
-0.0296063	0.036076	0.0330422
-0.0283465	0.036076	-0.0393386
-0.0270866	0.036076	0.017675
-0.0258268	0.036076	0.0465608
-0.0245669	0.036076	0.0713565
-0.0233071	0.036076	0.0484025
-0.0220473	0.036076	0.00562981
-0.0207874	0.036076	0.0234972
-0.0195276	0.036076	-0.0921727
-0.0182677	0.036076	0.0622774
-0.0170079	0.036076	-0.00914223
-0.015748	0.036076	-0.00525125
-0.0144882	0.036076	0.0334434
-0.0132284	0.036076	0.0161134
-0.0119685	0.036076	0.0375624
-0.0107087	0.036076	0.0390772
-0.00944883	0.036076	0.00131256
-0.00818898	0.036076	0.141901
-0.00692914	0.036076	0.0316714
-0.0056693	0.036076	0.0513638
-0.00440946	0.036076	0.0572014
-0.00314961	0.036076	0.0105414
-0.00188977	0.036076	-0.032108
-0.000629926	0.036076	-0.0464621
0.000629917	0.036076	0.0551628
0.00188976	0.036076	-0.0837881
0.0031496	0.036076	-0.018435
0.00440945	0.036076	0.00337095
0.00566929	0.036076	0.0644898
0.00692913	0.036076	0.0659111
0.00818897	0.036076	0.0755526
0.00944882	0.036076	-0.0412279
0.0107087	0.036076	-0.0238129
0.0119685	0.036076	0.115868
0.0132283	0.036076	-0.107072
0.0144882	0.036076	0.0116583
0.015748	0.036076	0.000631861
0.0170079	0.036076	-0.106057
0.0182677	0.036076	0.0840379
0.0195276	0.036076	0.0300457
0.0207874	0.036076	0.0317879
0.0220472	0.036076	-0.0547847
0.0233071	0.036076	-0.0641729
0.0245669	0.036076	0.0485303
0.0258268	0.036076	0.00126699
0.0270866	0.036076	0.0776306
0.0283465	0.036076	0.107963
0.0296063	0.036076	0.010833
0.0308661	0.036076	0.139274
0.032126	0.036076	-0.0309146
0.0333858	0.036076	0.0828654
0.0346457	0.036076	0.027516
0.0359055	0.036076	0.0798235
0.0371654	0.036076	0.0629784
0.0384252	0.036076	0.0786072
0.039685	0.036076	-0.0511581
0.0409449	0.036076	0.0906621
0.0422047	0.036076	-0.128321
0.0434646	0.036076	-0.0652646
0.0447244	0.036076	0.0263343
0.0459843	0.036076	-0.023529
0.0472441	0.036076	0.103825
0.048504	0.036076	-0.0471516
0.0497638	0.036076	0.00271591
0.0510236	0.036076	-0.054105
0.0522835	0.036076	0.00542605
0.0535433	0.036076	0.114485
0.0548032	0.036076	0.119085
0.056063	0.036076	-0.198014
0.0573229	0.036076	0.0503894
0.0585827	0.036076	-0.141038
0.0598425	0.036076	0.0304519
0.0611024	0.036076	-0.0294259
0.0623622	0.036076	-0.015304
0.0636221	0.036076	0.061939
0.0648819	0.036076	-0.0169304
0.0661418	0.036076	-0.152745
0.0674016	0.036076	-0.027638
0.0686614	0.036076	0.0386365
0.0699213	0.036076	0.0611247
0.0711811	0.036076	-0.117218
0.072441	0.036076	-0.136272
0.0737008	0.036076	0.0604558
0.0749607	0.036076	-0.0171054
0.0762205	0.036076	0.133194
0.0774803	0.036076	0.0454987
0.0787402	0.036076	0.0581693
0.08	0.036076	-0.142954
0.08	0.0348101	-0.0931997
0.0787402	0.0348101	0.0347467
0.0774803	0.0348101	-0.048859
0.0762205	0.0348101	-0.058849
0.0749606	0.0348101	-0.0260185
0.0737008	0.0348101	0.0964334
0.072441	0.0348101	0.115519
0.0711811	0.0348101	0.0633487
0.0699213	0.0348101	0.0276908
0.0686614	0.0348101	0.0233705
0.0674016	0.0348101	0.0817998
0.0661417	0.0348101	0.0985204
0.0648819	0.0348101	-0.0349598
0.0636221	0.0348101	0.110504
0.0623622	0.0348101	-0.0836369
0.0611024	0.0348101	-0.142525
0.0598425	0.0348101	-0.0242976
0.0585827	0.0348101	0.0223607
0.0573228	0.0348101	0.055288
0.056063	0.0348101	-0.0389724
0.0548032	0.0348101	-0.018608
0.0535433	0.0348101	0.0130996
0.0522835	0.0348101	-0.0823699
0.0510236	0.0348101	-0.0823337
0.0497638	0.0348101	-0.137801
0.0485039	0.0348101	-0.172608
0.0472441	0.0348101	-0.0515927
0.0459843	0.0348101	-0.0323008
0.0447244	0.0348101	0.0120747
0.0434646	0.0348101	0.0540039
0.0422047	0.0348101	0.0481966
0.0409449	0.0348101	0.0506343
0.039685	0.0348101	0.0460127
0.0384252	0.0348101	0.0132982
0.0371654	0.0348101	0.172618
0.0359055	0.0348101	-0.0203903
0.0346457	0.0348101	0.139078
0.0333858	0.0348101	-0.00547864
0.032126	0.0348101	-0.119578
0.0308661	0.0348101	0.0477732
0.0296063	0.0348101	-0.0542818
0.0283465	0.0348101	0.0394789
0.0270866	0.0348101	0.0983422
0.0258268	0.0348101	0.0458056
0.0245669	0.0348101	-0.0810912
0.0233071	0.0348101	0.0511099
0.0220472	0.0348101	-0.0251654
0.0207874	0.0348101	0.177505
0.0195276	0.0348101	0.132466
0.0182677	0.0348101	-0.162638
0.0170079	0.0348101	-0.024543
0.015748	0.0348101	-0.0499638
0.0144882	0.0348101	-0.0467219
0.0132283	0.0348101	0.0552961
0.0119685	0.0348101	0.0470332
0.0107087	0.0348101	-0.0710293
0.00944881	0.0348101	0.0468861
0.00818897	0.0348101	-0.0410413
0.00692913	0.0348101	-0.00928901
0.00566928	0.0348101	-0.000216478
0.00440944	0.0348101	0.00434263
0.0031496	0.0348101	-0.0494167
0.00188975	0.0348101	-0.0721229
0.000629911	0.0348101	-0.000327249
-0.000629932	0.0348101	0.00372596
-0.00188977	0.0348101	-0.0045849
-0.00314962	0.0348101	0.119197
-0.00440946	0.0348101	0.022684
-0.0056693	0.0348101	0.0835466
-0.00692915	0.0348101	-0.15394
-0.00818899	0.0348101	-0.0757159
-0.00944883	0.0348101	-0.0669789
-0.0107087	0.0348101	-0.0491793
-0.0119685	0.0348101	-0.0829355
-0.0132284	0.0348101	0.0134618
-0.0144882	0.0348101	0.0950486
-0.015748	0.0348101	-0.0161032
-0.0170079	0.0348101	-0.0212586
-0.0182677	0.0348101	-0.0749196
-0.0195276	0.0348101	-0.00994498
-0.0207874	0.0348101	0.011826
-0.0220473	0.0348101	0.0043173
-0.0233071	0.0348101	0.0234466
-0.0245669	0.0348101	0.148566
-0.0258268	0.0348101	-0.115488
-0.0270866	0.0348101	-0.0234988
-0.0283465	0.0348101	0.0774039
-0.0296063	0.0348101	-0.0528627
-0.0308662	0.0348101	0.0462788
-0.032126	0.0348101	0.0828342
-0.0333858	0.0348101	0.000173714
-0.0346457	0.0348101	0.0165387
-0.0359055	0.0348101	-0.0576305
-0.0371654	0.0348101	-0.0133461
-0.0384252	0.0348101	0.0956578
-0.0396851	0.0348101	0.0489745
-0.0409449	0.0348101	0.0317806
-0.0422048	0.0348101	-0.0369778
-0.0434646	0.0348101	0.0576364
-0.0447244	0.0348101	-0.0144836
-0.0459843	0.0348101	-0.0253947
-0.0472441	0.0348101	-0.0673512
-0.048504	0.0348101	-0.0832565
-0.0497638	0.0348101	-0.170253
-0.0510237	0.0348101	-0.0484115
-0.0522835	0.0348101	-0.158431
-0.0535433	0.0348101	-0.129215
-0.0548032	0.0348101	-0.0367123
-0.056063	0.0348101	0.0129189
-0.0573229	0.0348101	-0.0408547
-0.0585827	0.0348101	-0.0855463
-0.0598426	0.0348101	-0.0103882
-0.0611024	0.0348101	0.00776357
-0.0623622	0.0348101	0.0208203
-0.0636221	0.0348101	-0.0302899
-0.0648819	0.0348101	-0.0482354
-0.0661418	0.0348101	-0.033307
-0.0674016	0.0348101	-0.0292088
-0.0686615	0.0348101	-0.0845477
-0.0699213	0.0348101	-0.020932
-0.0711811	0.0348101	-0.0460066
-0.072441	0.0348101	-0.073777
-0.0737008	0.0348101	-0.000424967
-0.0749607	0.0348101	0.0423792
-0.0762205	0.0348101	0.0822944
-0.0774804	0.0348101	0.0325847
-0.0787402	0.0348101	-0.0240511
-0.08	0.0348101	-0.0518488
-0.08	0.0335443	-0.191042
-0.0787402	0.0335443	-0.0583534
-0.0774803	0.0335443	-0.0379266
-0.0762205	0.0335443	-0.113189
-0.0749607	0.0335443	0.061245
-0.0737008	0.0335443	-0.189616
-0.072441	0.0335443	0.0239668
-0.0711811	0.0335443	0.0490807
-0.0699213	0.0335443	0.0159031
-0.0686614	0.0335443	-0.107504
-0.0674016	0.0335443	-0.0546155
-0.0661418	0.0335443	0.0806041
-0.0648819	0.0335443	-0.0189985
-0.0636221	0.0335443	0.0201434
-0.0623622	0.0335443	-0.0250913
-0.0611024	0.0335443	-0.00726049
-0.0598425	0.0335443	-0.0171374
-0.0585827	0.0335443	-0.0407035
-0.0573229	0.0335443	-0.0114379
-0.056063	0.0335443	-0.0680586
-0.0548032	0.0335443	-0.023638
-0.0535433	0.0335443	0.0738717
-0.0522835	0.0335443	-0.114603
-0.0510236	0.0335443	0.0537341
-0.0497638	0.0335443	0.131087
-0.048504	0.0335443	-0.0388432
-0.0472441	0.0335443	-0.0583864
-0.0459843	0.0335443	0.0558589
-0.0447244	0.0335443	-0.0218451
-0.0434646	0.0335443	-0.1526
-0.0422047	0.0335443	-0.0482873
-0.0409449	0.0335443	-0.043118
-0.0396851	0.0335443	0.055897
-0.0384252	0.0335443	-0.137577
-0.0371654	0.0335443	-0.026308
-0.0359055	0.0335443	-0.0547778
-0.0346457	0.0335443	-0.0243486
-0.0333858	0.0335443	0.0524252
-0.032126	0.0335443	-0.00967053
-0.0308662	0.0335443	-0.0681337
-0.0296063	0.0335443	0.0164988
-0.0283465	0.0335443	0.111874
-0.0270866	0.0335443	0.0339043
-0.0258268	0.0335443	0.125859
-0.0245669	0.0335443	-0.202358
-0.0233071	0.0335443	0.0637302
-0.0220473	0.0335443	0.0160149
-0.0207874	0.0335443	0.0510242
-0.0195276	0.0335443	0.0347222
-0.0182677	0.0335443	0.0254367
-0.0170079	0.0335443	0.0474866
-0.015748	0.0335443	-0.174429
-0.0144882	0.0335443	0.0452133
-0.0132284	0.0335443	0.00816225
-0.0119685	0.0335443	-0.0484805
-0.0107087	0.0335443	0.0220083
-0.00944883	0.0335443	0.0664687
-0.00818898	0.0335443	0.030717
-0.00692914	0.0335443	0.127105
-0.0056693	0.0335443	0.0433813
-0.00440946	0.0335443	0.0460277
-0.00314961	0.0335443	-0.0393878
-0.00188977	0.0335443	0.0554714
-0.000629926	0.0335443	0.0800408
0.000629917	0.0335443	0.014691
0.00188976	0.0335443	0.0269855
0.0031496	0.0335443	-0.133562
0.00440945	0.0335443	-0.0840163
0.00566929	0.0335443	0.105489
0.00692913	0.0335443	-0.0346675
0.00818897	0.0335443	-0.109276
0.00944882	0.0335443	0.0710003
0.0107087	0.0335443	0.101175
0.0119685	0.0335443	-0.154027
0.0132283	0.0335443	-0.026607
0.0144882	0.0335443	-0.0285254
0.015748	0.0335443	0.0241149
0.0170079	0.0335443	0.113596
0.0182677	0.0335443	0.0176527
0.0195276	0.0335443	0.153297
0.0207874	0.0335443	-0.0140853
0.0220472	0.0335443	-0.142177
0.0233071	0.0335443	0.00803235
0.0245669	0.0335443	0.0244447
0.0258268	0.0335443	0.133557
0.0270866	0.0335443	0.0374211
0.0283465	0.0335443	-0.15437
0.0296063	0.0335443	-0.12108
0.0308661	0.0335443	0.0236927
0.032126	0.0335443	-0.0663114
0.0333858	0.0335443	0.0181093
0.0346457	0.0335443	-0.0307436
0.0359055	0.0335443	0.0141609
0.0371654	0.0335443	0.0368856
0.0384252	0.0335443	-0.0268196
0.039685	0.0335443	-0.0154345
0.0409449	0.0335443	0.0620805
0.0422047	0.0335443	0.0586082
0.0434646	0.0335443	0.0646175
0.0447244	0.0335443	0.0108174
0.0459843	0.0335443	-0.0875306
0.0472441	0.0335443	0.0696562
0.048504	0.0335443	0.0200843
0.0497638	0.0335443	0.0949675
0.0510236	0.0335443	0.0799046
0.0522835	0.0335443	-0.00438521
0.0535433	0.0335443	-0.221276
0.0548032	0.0335443	0.0321184
0.056063	0.0335443	0.0608433
0.0573229	0.0335443	-0.136683
0.0585827	0.0335443	-0.090923
0.0598425	0.0335443	-0.0324656
0.0611024	0.0335443	0.0404455
0.0623622	0.0335443	-0.0362723
0.0636221	0.0335443	-0.0456613
0.0648819	0.0335443	-0.0886352
0.0661418	0.0335443	-0.0173722
0.0674016	0.0335443	0.0199813
0.0686614	0.0335443	0.0142014
0.0699213	0.0335443	-0.0263161
0.0711811	0.0335443	-0.0995616
0.072441	0.0335443	0.115274
0.0737008	0.0335443	0.121563
0.0749607	0.0335443	0.129075
0.0762205	0.0335443	0.000936729
0.0774803	0.0335443	0.0280504
0.0787402	0.0335443	-0.0344872
0.08	0.0335443	-0.011383
0.08	0.0322785	0.00240752
0.0787402	0.0322785	0.016434
0.0774803	0.0322785	0.00638481
0.0762205	0.0322785	0.104099
0.0749606	0.0322785	0.102238
0.0737008	0.0322785	-0.0640092
0.072441	0.0322785	0.0525957
0.0711811	0.0322785	-0.0482443
0.0699213	0.0322785	-0.119045
0.0686614	0.0322785	0.0775616
0.0674016	0.0322785	-0.123771
0.0661417	0.0322785	0.000491953
0.0648819	0.0322785	-0.0786918
0.0636221	0.0322785	0.100314
0.0623622	0.0322785	-0.0444074
0.0611024	0.0322785	-0.0221592
0.0598425	0.0322785	-0.0107745
0.0585827	0.0322785	-0.144992
0.0573228	0.0322785	-0.0752775
0.056063	0.0322785	-0.0185618
0.0548032	0.0322785	0.0277792
0.0535433	0.0322785	0.0771275
0.0522835	0.0322785	-0.00318443
0.0510236	0.0322785	-0.134587
0.0497638	0.0322785	-0.0505751
0.0485039	0.0322785	0.133881
0.0472441	0.0322785	-0.0400704
0.0459843	0.0322785	-0.0311442
0.0447244	0.0322785	-0.0573834
0.0434646	0.0322785	0.0248126
0.0422047	0.0322785	0.027313
0.0409449	0.0322785	0.0288328
0.039685	0.0322785	-0.0294319
0.0384252	0.0322785	0.0997653
0.0371654	0.0322785	-0.060419
0.0359055	0.0322785	-0.0514743
0.0346457	0.0322785	-0.0283976
0.0333858	0.0322785	-0.0460482
0.032126	0.0322785	-0.0122634
0.0308661	0.0322785	-0.043385
0.0296063	0.0322785	0.0297075
0.0283465	0.0322785	0.0970183
0.0270866	0.0322785	0.0304404
0.0258268	0.0322785	0.0070256
0.0245669	0.0322785	0.0614744
0.0233071	0.0322785	0.0372747
0.0220472	0.0322785	-0.0985927
0.0207874	0.0322785	0.023194
0.0195276	0.0322785	0.0820595
0.0182677	0.0322785	0.102289
0.0170079	0.0322785	0.0569117
0.015748	0.0322785	0.0502774
0.0144882	0.0322785	-0.0384329
0.0132283	0.0322785	-0.0394371
0.0119685	0.0322785	0.0115473
0.0107087	0.0322785	0.259185
0.00944881	0.0322785	0.0965385
0.00818897	0.0322785	-0.0614169
0.00692913	0.0322785	-0.0553859
0.00566928	0.0322785	0.0766816
0.00440944	0.0322785	0.145478
0.0031496	0.0322785	-0.00831271
0.00188975	0.0322785	0.0359417
0.000629911	0.0322785	-0.0966076
-0.000629932	0.0322785	0.0890352
-0.00188977	0.0322785	-0.00150478
-0.00314962	0.0322785	0.0362098
-0.00440946	0.0322785	-0.0781166
-0.0056693	0.0322785	0.0536789
-0.00692915	0.0322785	-0.0949301
-0.00818899	0.0322785	0.100038
-0.00944883	0.0322785	0.0775917
-0.0107087	0.0322785	0.0509006
-0.0119685	0.0322785	-0.0952576
-0.0132284	0.0322785	0.0724832
-0.0144882	0.0322785	0.00208945
-0.015748	0.0322785	-0.0694389
-0.0170079	0.0322785	-0.0657719
-0.0182677	0.0322785	-0.10471
-0.0195276	0.0322785	-0.056151
-0.0207874	0.0322785	0.0410246
-0.0220473	0.0322785	-0.0382174
-0.0233071	0.0322785	0.035139
-0.0245669	0.0322785	0.0738369
-0.0258268	0.0322785	0.107586
-0.0270866	0.0322785	0.0509441
-0.0283465	0.0322785	-0.00313877
-0.0296063	0.0322785	0.0184981
-0.0308662	0.0322785	-0.029533
-0.032126	0.0322785	0.126184
-0.0333858	0.0322785	-0.0373466
-0.0346457	0.0322785	-0.103936
-0.0359055	0.0322785	-0.0108043
-0.0371654	0.0322785	0.0545398
-0.0384252	0.0322785	-0.0388583
-0.0396851	0.0322785	-0.0421603
-0.0409449	0.0322785	0.0341476
-0.0422048	0.0322785	0.0261861
-0.0434646	0.0322785	-0.0611653
-0.0447244	0.0322785	-0.0220108
-0.0459843	0.0322785	0.00239041
-0.0472441	0.0322785	-0.0664101
-0.048504	0.0322785	0.0348935
-0.0497638	0.0322785	-0.021026
-0.0510237	0.0322785	-0.0329002
-0.0522835	0.0322785	-0.144055
-0.0535433	0.0322785	-0.081564
-0.0548032	0.0322785	-0.0538338
-0.056063	0.0322785	0.0245016
-0.0573229	0.0322785	0.00668953
-0.0585827	0.0322785	-0.018326
-0.0598426	0.0322785	0.0598153
-0.0611024	0.0322785	-0.0511183
-0.0623622	0.0322785	-0.0356187
-0.0636221	0.0322785	0.110104
-0.0648819	0.0322785	0.00699257
-0.0661418	0.0322785	0.137911
-0.0674016	0.0322785	0.0649397
-0.0686615	0.0322785	-0.0560103
-0.0699213	0.0322785	-0.046135
-0.0711811	0.0322785	0.00471326
-0.072441	0.0322785	0.0753925
-0.0737008	0.0322785	-0.0265147
-0.0749607	0.0322785	-1.22893e-05
-0.0762205	0.0322785	0.125145
-0.0774804	0.0322785	-0.0669306
-0.0787402	0.0322785	-0.0967308
-0.08	0.0322785	-0.091506
-0.08	0.0310127	-0.108049
-0.0787402	0.0310127	0.100995
-0.0774803	0.0310127	-0.0726455
-0.0762205	0.0310127	0.0127197
-0.0749607	0.0310127	0.010419
-0.0737008	0.0310127	-0.00777238
-0.072441	0.0310127	0.0158129
-0.0711811	0.0310127	0.0299248
-0.0699213	0.0310127	-0.0426819
-0.0686614	0.0310127	-0.11505
-0.0674016	0.0310127	0.0303936
-0.0661418	0.0310127	-0.0654532
-0.0648819	0.0310127	-0.0525959
-0.0636221	0.0310127	0.106942
-0.0623622	0.0310127	-0.139912
-0.0611024	0.0310127	0.0335985
-0.0598425	0.0310127	-0.00723505
-0.0585827	0.0310127	0.0752919
-0.0573229	0.0310127	-0.0282104
-0.056063	0.0310127	0.000418973
-0.0548032	0.0310127	0.0883257
-0.0535433	0.0310127	-0.0119096
-0.0522835	0.0310127	0.0871502
-0.0510236	0.0310127	-0.172544
-0.0497638	0.0310127	0.0148368
-0.048504	0.0310127	0.00892334
-0.0472441	0.0310127	-0.120943
-0.0459843	0.0310127	0.0508223
-0.0447244	0.0310127	-0.098856
-0.0434646	0.0310127	-0.0254945
-0.0422047	0.0310127	-0.0209138
-0.0409449	0.0310127	-0.0333247
-0.0396851	0.0310127	-0.018868
-0.0384252	0.0310127	-0.0422955
-0.0371654	0.0310127	0.0333736
-0.0359055	0.0310127	0.0611128
-0.0346457	0.0310127	-0.0401081
-0.0333858	0.0310127	0.0644215
-0.032126	0.0310127	0.0144193
-0.0308662	0.0310127	0.0784066
-0.0296063	0.0310127	-0.0906201
-0.0283465	0.0310127	0.116763
-0.0270866	0.0310127	0.0101366
-0.0258268	0.0310127	-0.0141309
-0.0245669	0.0310127	0.0192803
-0.0233071	0.0310127	0.112434
-0.0220473	0.0310127	-0.145642
-0.0207874	0.0310127	-0.0691274
-0.0195276	0.0310127	0.0411598
-0.0182677	0.0310127	0.0349223
-0.0170079	0.0310127	-0.1421
-0.015748	0.0310127	0.160524
-0.0144882	0.0310127	0.0587513
-0.0132284	0.0310127	-0.0405331
-0.0119685	0.0310127	-0.0723577
-0.0107087	0.0310127	0.0810265
-0.00944883	0.0310127	0.117336
-0.00818898	0.0310127	-0.129927
-0.00692914	0.0310127	0.0885167
-0.0056693	0.0310127	-0.0623125
-0.00440946	0.0310127	0.0343387
-0.00314961	0.0310127	-0.0256915
-0.00188977	0.0310127	0.0805384
-0.000629926	0.0310127	0.0694852
0.000629917	0.0310127	0.0924258
0.00188976	0.0310127	0.0168592
0.0031496	0.0310127	-0.107934
0.00440945	0.0310127	0.047046
0.00566929	0.0310127	-0.0538421
0.00692913	0.0310127	-0.0371391
0.00818897	0.0310127	-0.0137461
0.00944882	0.0310127	0.0675923
0.0107087	0.0310127	0.0871607
0.0119685	0.0310127	0.0101653
0.0132283	0.0310127	-0.109568
[truncated: 8,245 more rows]

## Sheet: F3j
Note:	The units for x and y axes are driving voltages of the scanning galvo.
	A rough conversion is: Distance(μm)=197*Voltage(V), but the factor may fluctuate due to little changes in the optical path.
	The scale bars in the photocurrent mappings are calibrated by comparing with optical pictures.
xVoltage	yVoltage	photocurrent
V	V	nA
0.13	-0.2	-0.0176087
0.1249	-0.2	-0.00225484
0.1198	-0.2	0.00749313
0.11471	-0.2	0.0155587
0.10961	-0.2	-0.0261288
0.10451	-0.2	0.0290665
0.09941	-0.2	0.0107296
0.09431	-0.2	0.00120942
0.08922	-0.2	0.00211103
0.08412	-0.2	-0.0160478
0.07902	-0.2	-0.0342412
0.07392	-0.2	-0.0194557
0.06882	-0.2	0.032211
0.06373	-0.2	-0.0243327
0.05863	-0.2	-0.0166187
0.05353	-0.2	0.013442
0.04843	-0.2	0.00802291
0.04333	-0.2	0.00393484
0.03824	-0.2	-0.0231692
0.03314	-0.2	-0.0310348
0.02804	-0.2	-0.0248513
0.02294	-0.2	-0.0194478
0.01784	-0.2	0.0379617
0.01275	-0.2	-0.000925061
0.00765	-0.2	0.0173193
0.00255	-0.2	-0.00106769
-0.00255	-0.2	-0.0109765
-0.00765	-0.2	0.0290588
-0.01275	-0.2	0.0153357
-0.01784	-0.2	-0.0106813
-0.02294	-0.2	-0.000294969
-0.02804	-0.2	-0.00190055
-0.03314	-0.2	0.00981185
-0.03824	-0.2	-0.00654633
-0.04333	-0.2	-0.0354567
-0.04843	-0.2	-0.00585063
-0.05353	-0.2	-0.0348964
-0.05863	-0.2	-0.0349295
-0.06373	-0.2	0.0105934
-0.06882	-0.2	0.0343987
-0.07392	-0.2	0.0261069
-0.07902	-0.2	0.0153932
-0.08412	-0.2	0.00930749
-0.08922	-0.2	-0.0254648
-0.09431	-0.2	-0.0122936
-0.09941	-0.2	0.0134199
-0.10451	-0.2	-0.0277685
-0.10961	-0.2	0.00400797
-0.11471	-0.2	0.0399538
-0.1198	-0.2	0.0258005
-0.1249	-0.2	0.0102214
-0.13	-0.2	-0.0416029
-0.13	-0.19494	0.0115241
-0.1249	-0.19494	0.00640479
-0.1198	-0.19494	-0.00444349
-0.11471	-0.19494	-0.000865447
-0.10961	-0.19494	-0.0106372
-0.10451	-0.19494	0.000314779
-0.09941	-0.19494	0.0075528
-0.09431	-0.19494	0.00762378
-0.08922	-0.19494	-0.0171697
-0.08412	-0.19494	0.012774
-0.07902	-0.19494	-0.0499075
-0.07392	-0.19494	-0.00997692
-0.06882	-0.19494	0.0223997
-0.06373	-0.19494	0.0190435
-0.05863	-0.19494	-0.00535882
-0.05353	-0.19494	0.015394
-0.04843	-0.19494	-0.0256562
-0.04333	-0.19494	5.41974e-05
-0.03824	-0.19494	0.0221722
-0.03314	-0.19494	0.0294742
-0.02804	-0.19494	-0.00747204
-0.02294	-0.19494	0.00607127
-0.01784	-0.19494	-0.00234165
-0.01275	-0.19494	0.0127488
-0.00765	-0.19494	-0.0181332
-0.00255	-0.19494	0.0103494
0.00255	-0.19494	-0.00873267
0.00765	-0.19494	-0.00115701
0.01275	-0.19494	0.0156721
0.01784	-0.19494	0.0285172
0.02294	-0.19494	0.000739596
0.02804	-0.19494	-0.00959175
0.03314	-0.19494	0.00415142
0.03824	-0.19494	-0.00635085
0.04333	-0.19494	0.0365606
0.04843	-0.19494	0.0145151
0.05353	-0.19494	-0.0298319
0.05863	-0.19494	0.0202603
0.06373	-0.19494	-0.0337002
0.06882	-0.19494	0.0204391
0.07392	-0.19494	-0.0176269
0.07902	-0.19494	-0.00255581
0.08412	-0.19494	-0.0163069
0.08922	-0.19494	0.00508296
0.09431	-0.19494	0.0139328
0.09941	-0.19494	-0.000171497
0.10451	-0.19494	-0.00595831
0.10961	-0.19494	-0.00878502
0.11471	-0.19494	0.00962335
0.1198	-0.19494	-0.0250485
0.1249	-0.19494	-0.000352144
0.13	-0.19494	0.00844245
0.13	-0.18987	-0.00938174
0.1249	-0.18987	0.0162344
0.1198	-0.18987	0.0113174
0.11471	-0.18987	0.0290023
0.10961	-0.18987	-0.00552354
0.10451	-0.18987	0.00763177
0.09941	-0.18987	-0.0168122
0.09431	-0.18987	0.0178252
0.08922	-0.18987	0.00773718
0.08412	-0.18987	-0.0124399
0.07902	-0.18987	-0.000427648
0.07392	-0.18987	-0.0238496
0.06882	-0.18987	0.00366024
0.06373	-0.18987	0.027197
0.05863	-0.18987	-0.00406151
0.05353	-0.18987	0.0112758
0.04843	-0.18987	0.00349638
0.04333	-0.18987	0.0129314
0.03824	-0.18987	0.021761
0.03314	-0.18987	0.025842
0.02804	-0.18987	0.00595527
0.02294	-0.18987	0.00271213
0.01784	-0.18987	-0.00690797
0.01275	-0.18987	-0.0204517
0.00765	-0.18987	0.0197441
0.00255	-0.18987	0.0254467
-0.00255	-0.18987	0.0174537
-0.00765	-0.18987	0.0102873
-0.01275	-0.18987	-0.0107113
-0.01784	-0.18987	0.00465754
-0.02294	-0.18987	0.0179192
-0.02804	-0.18987	0.0110218
-0.03314	-0.18987	-0.00520818
-0.03824	-0.18987	0.00348376
-0.04333	-0.18987	0.00891298
-0.04843	-0.18987	0.00790472
-0.05353	-0.18987	-0.0170107
-0.05863	-0.18987	-0.00590178
-0.06373	-0.18987	-0.012317
-0.06882	-0.18987	0.0261998
-0.07392	-0.18987	-0.00530172
-0.07902	-0.18987	0.0147854
-0.08412	-0.18987	0.00120928
-0.08922	-0.18987	-0.0254228
-0.09431	-0.18987	-0.00590406
-0.09941	-0.18987	-0.000760411
-0.10451	-0.18987	0.00487186
-0.10961	-0.18987	-0.0184715
-0.11471	-0.18987	0.000837284
-0.1198	-0.18987	-0.0261799
-0.1249	-0.18987	-0.0107518
-0.13	-0.18987	-0.0227425
-0.13	-0.18481	0.0113568
-0.1249	-0.18481	0.0133415
-0.1198	-0.18481	0.00495115
-0.11471	-0.18481	-0.00675696
-0.10961	-0.18481	0.0226459
-0.10451	-0.18481	0.0113827
-0.09941	-0.18481	-0.01774
-0.09431	-0.18481	0.0182135
-0.08922	-0.18481	0.0211213
-0.08412	-0.18481	-0.0136695
-0.07902	-0.18481	-0.00734485
-0.07392	-0.18481	-0.0297983
-0.06882	-0.18481	-0.00190982
-0.06373	-0.18481	-0.0138793
-0.05863	-0.18481	-0.00659491
-0.05353	-0.18481	-0.0203304
-0.04843	-0.18481	0.00652641
-0.04333	-0.18481	0.0277468
-0.03824	-0.18481	-0.00123252
-0.03314	-0.18481	-0.00956925
-0.02804	-0.18481	-0.0332088
-0.02294	-0.18481	-0.00935211
-0.01784	-0.18481	0.00702529
-0.01275	-0.18481	-0.0206513
-0.00765	-0.18481	-0.00215319
-0.00255	-0.18481	0.0212957
0.00255	-0.18481	-0.0218353
0.00765	-0.18481	-0.0100425
0.01275	-0.18481	0.0105976
0.01784	-0.18481	0.0219157
0.02294	-0.18481	-0.0220858
0.02804	-0.18481	0.00678498
0.03314	-0.18481	-0.0122899
0.03824	-0.18481	-0.00970886
0.04333	-0.18481	0.0135166
0.04843	-0.18481	0.00662996
0.05353	-0.18481	-0.0187402
0.05863	-0.18481	0.00293958
0.06373	-0.18481	-0.0409049
0.06882	-0.18481	-0.0231615
0.07392	-0.18481	0.0284319
0.07902	-0.18481	-0.00410306
0.08412	-0.18481	-0.0160152
0.08922	-0.18481	-0.0159837
0.09431	-0.18481	0.03441
0.09941	-0.18481	0.0252323
0.10451	-0.18481	0.0122034
0.10961	-0.18481	-0.0121043
0.11471	-0.18481	-0.0272151
0.1198	-0.18481	-0.0335716
0.1249	-0.18481	0.0630524
0.13	-0.18481	-0.00468257
0.13	-0.17975	-0.0134002
0.1249	-0.17975	-0.00634144
0.1198	-0.17975	0.00229439
0.11471	-0.17975	-9.14659e-05
0.10961	-0.17975	-0.00524309
0.10451	-0.17975	-0.00192063
0.09941	-0.17975	-0.00704515
0.09431	-0.17975	-0.0356658
0.08922	-0.17975	0.00492227
0.08412	-0.17975	0.00260713
0.07902	-0.17975	0.0208277
0.07392	-0.17975	-0.00945162
0.06882	-0.17975	0.00928282
0.06373	-0.17975	-0.000945762
0.05863	-0.17975	-0.00807987
0.05353	-0.17975	0.0346757
0.04843	-0.17975	-0.0205043
0.04333	-0.17975	0.00662416
0.03824	-0.17975	-0.0223006
0.03314	-0.17975	0.00916357
0.02804	-0.17975	0.019404
0.02294	-0.17975	0.0114003
0.01784	-0.17975	0.00850937
0.01275	-0.17975	0.00522922
0.00765	-0.17975	0.0021757
0.00255	-0.17975	-0.000509627
-0.00255	-0.17975	0.0101043
-0.00765	-0.17975	-0.0121994
-0.01275	-0.17975	0.0178862
-0.01784	-0.17975	0.00921731
-0.02294	-0.17975	-0.00827445
-0.02804	-0.17975	0.0264103
-0.03314	-0.17975	0.00266181
-0.03824	-0.17975	-0.0195759
-0.04333	-0.17975	-0.00539511
-0.04843	-0.17975	-0.0117417
-0.05353	-0.17975	-0.00656166
-0.05863	-0.17975	-0.0172082
-0.06373	-0.17975	-0.0205685
-0.06882	-0.17975	0.00148358
-0.07392	-0.17975	-0.00451862
-0.07902	-0.17975	0.00729584
-0.08412	-0.17975	-0.000842884
-0.08922	-0.17975	-0.00429135
-0.09431	-0.17975	0.00172568
-0.09941	-0.17975	0.0319633
-0.10451	-0.17975	-0.00180651
-0.10961	-0.17975	0.0179024
-0.11471	-0.17975	-0.0303642
-0.1198	-0.17975	0.00947336
-0.1249	-0.17975	-0.0191
-0.13	-0.17975	0.00766999
-0.13	-0.17468	0.0288733
-0.1249	-0.17468	0.0160796
-0.1198	-0.17468	0.0267352
-0.11471	-0.17468	0.023053
-0.10961	-0.17468	0.0128746
-0.10451	-0.17468	0.0149471
-0.09941	-0.17468	-0.0182482
-0.09431	-0.17468	0.0299431
-0.08922	-0.17468	-0.0136379
-0.08412	-0.17468	0.0082264
-0.07902	-0.17468	-0.011084
-0.07392	-0.17468	-0.00720028
-0.06882	-0.17468	-0.00353288
-0.06373	-0.17468	0.00913324
-0.05863	-0.17468	-0.0178453
-0.05353	-0.17468	-0.0276698
-0.04843	-0.17468	-0.0125937
-0.04333	-0.17468	-0.00284379
-0.03824	-0.17468	-0.00143469
-0.03314	-0.17468	-0.00126438
-0.02804	-0.17468	-0.00527273
-0.02294	-0.17468	0.022207
-0.01784	-0.17468	0.0100952
-0.01275	-0.17468	0.00183531
-0.00765	-0.17468	-0.0297137
-0.00255	-0.17468	-0.0068475
0.00255	-0.17468	0.00386004
0.00765	-0.17468	-0.00949844
0.01275	-0.17468	0.0146975
0.01784	-0.17468	-0.00822338
0.02294	-0.17468	-0.00617133
0.02804	-0.17468	0.0159173
0.03314	-0.17468	0.01449
0.03824	-0.17468	-0.0119288
0.04333	-0.17468	0.00717971
0.04843	-0.17468	0.00584174
0.05353	-0.17468	0.0107603
0.05863	-0.17468	0.000498855
0.06373	-0.17468	0.00631174
0.06882	-0.17468	0.0358512
0.07392	-0.17468	-0.000777938
0.07902	-0.17468	0.00110691
0.08412	-0.17468	-0.00433622
0.08922	-0.17468	-0.0242858
0.09431	-0.17468	-0.0161196
0.09941	-0.17468	-0.00831702
0.10451	-0.17468	0.0182245
0.10961	-0.17468	-0.017609
0.11471	-0.17468	-3.33458e-05
0.1198	-0.17468	-0.0185816
0.1249	-0.17468	0.0122341
0.13	-0.17468	-0.0238097
0.13	-0.16962	-0.0113535
0.1249	-0.16962	0.0224091
0.1198	-0.16962	-0.00590017
0.11471	-0.16962	0.00198567
0.10961	-0.16962	0.0157513
0.10451	-0.16962	-0.0198862
0.09941	-0.16962	-0.00528693
0.09431	-0.16962	0.00123867
0.08922	-0.16962	-0.0157218
0.08412	-0.16962	0.00154622
0.07902	-0.16962	0.0139645
0.07392	-0.16962	-0.0202493
0.06882	-0.16962	-0.00807053
0.06373	-0.16962	-0.0161206
0.05863	-0.16962	-0.022771
0.05353	-0.16962	-0.0131485
0.04843	-0.16962	-0.011807
0.04333	-0.16962	-0.00194827
0.03824	-0.16962	0.0207562
0.03314	-0.16962	-0.0126259
0.02804	-0.16962	0.0151164
0.02294	-0.16962	-0.0208282
0.01784	-0.16962	0.003434
0.01275	-0.16962	0.00086131
0.00765	-0.16962	-0.00212114
0.00255	-0.16962	-0.0231878
-0.00255	-0.16962	-0.00909312
-0.00765	-0.16962	0.0112306
-0.01275	-0.16962	-0.0139635
-0.01784	-0.16962	-0.0263296
-0.02294	-0.16962	0.0263852
-0.02804	-0.16962	0.00175848
-0.03314	-0.16962	0.0237026
-0.03824	-0.16962	0.00745175
-0.04333	-0.16962	0.00275657
-0.04843	-0.16962	-0.0037535
-0.05353	-0.16962	0.042756
-0.05863	-0.16962	0.00521398
-0.06373	-0.16962	-0.00462648
-0.06882	-0.16962	-0.00462379
-0.07392	-0.16962	-0.00530839
-0.07902	-0.16962	-0.00749415
-0.08412	-0.16962	-0.0093843
-0.08922	-0.16962	0.00100669
-0.09431	-0.16962	-0.00216433
-0.09941	-0.16962	0.00327824
-0.10451	-0.16962	-0.00821408
-0.10961	-0.16962	-0.00628852
-0.11471	-0.16962	-0.0342907
-0.1198	-0.16962	-0.0204175
-0.1249	-0.16962	0.00843273
-0.13	-0.16962	-0.0205371
-0.13	-0.16456	-0.0133514
-0.1249	-0.16456	0.00701198
-0.1198	-0.16456	-0.014795
-0.11471	-0.16456	0.0106893
-0.10961	-0.16456	0.0243565
-0.10451	-0.16456	-0.0147531
-0.09941	-0.16456	0.00308052
-0.09431	-0.16456	0.00201334
-0.08922	-0.16456	0.0274695
-0.08412	-0.16456	-0.0162543
-0.07902	-0.16456	0.00566093
-0.07392	-0.16456	0.0139793
-0.06882	-0.16456	0.00798859
-0.06373	-0.16456	-0.0172799
-0.05863	-0.16456	-0.0181497
-0.05353	-0.16456	-0.0164978
-0.04843	-0.16456	0.0148032
-0.04333	-0.16456	-0.0240602
-0.03824	-0.16456	0.0237643
-0.03314	-0.16456	0.0117765
-0.02804	-0.16456	-0.00398218
-0.02294	-0.16456	-0.0145779
-0.01784	-0.16456	-0.00986814
-0.01275	-0.16456	0.0480914
-0.00765	-0.16456	0.0198016
-0.00255	-0.16456	-0.0282856
0.00255	-0.16456	0.0391988
0.00765	-0.16456	0.0148282
0.01275	-0.16456	0.0192665
0.01784	-0.16456	0.0108292
0.02294	-0.16456	0.00702826
0.02804	-0.16456	-0.0103127
0.03314	-0.16456	-0.000207352
0.03824	-0.16456	0.0222726
0.04333	-0.16456	-0.00035847
0.04843	-0.16456	0.00563215
0.05353	-0.16456	0.0192002
0.05863	-0.16456	-0.00321642
0.06373	-0.16456	-0.00957165
0.06882	-0.16456	0.0415641
0.07392	-0.16456	0.00813182
0.07902	-0.16456	0.00597369
0.08412	-0.16456	-0.0245127
0.08922	-0.16456	0.00984076
0.09431	-0.16456	-0.0320315
0.09941	-0.16456	0.0126996
0.10451	-0.16456	-0.0222446
0.10961	-0.16456	0.00454199
0.11471	-0.16456	-0.035064
0.1198	-0.16456	-0.0165176
0.1249	-0.16456	0.00275618
0.13	-0.16456	-0.0177008
0.13	-0.15949	-0.0206097
0.1249	-0.15949	0.0225505
0.1198	-0.15949	-0.0105091
0.11471	-0.15949	0.0194378
0.10961	-0.15949	0.0186851
0.10451	-0.15949	-0.0146338
0.09941	-0.15949	0.0106218
0.09431	-0.15949	-0.0236459
0.08922	-0.15949	-0.0292762
0.08412	-0.15949	0.0275456
0.07902	-0.15949	0.0176448
0.07392	-0.15949	0.0126947
0.06882	-0.15949	-0.0209277
0.06373	-0.15949	0.00200637
0.05863	-0.15949	-4.78099e-05
0.05353	-0.15949	0.0259035
0.04843	-0.15949	-0.0100498
0.04333	-0.15949	0.00103718
0.03824	-0.15949	0.00587984
0.03314	-0.15949	0.00110649
0.02804	-0.15949	-0.0142653
0.02294	-0.15949	-0.0245445
0.01784	-0.15949	-0.00425766
0.01275	-0.15949	0.00860667
0.00765	-0.15949	0.00713197
0.00255	-0.15949	-0.023782
-0.00255	-0.15949	0.0229949
-0.00765	-0.15949	0.0170314
-0.01275	-0.15949	-0.0194777
-0.01784	-0.15949	-0.00421987
-0.02294	-0.15949	0.00521697
-0.02804	-0.15949	0.0103581
-0.03314	-0.15949	-0.00829407
-0.03824	-0.15949	0.00364562
-0.04333	-0.15949	-0.0121959
-0.04843	-0.15949	0.000169033
-0.05353	-0.15949	0.00651198
-0.05863	-0.15949	0.0249794
-0.06373	-0.15949	-0.00200882
-0.06882	-0.15949	0.0169575
-0.07392	-0.15949	0.0255753
-0.07902	-0.15949	-0.0106354
-0.08412	-0.15949	-0.00504616
-0.08922	-0.15949	0.00551896
-0.09431	-0.15949	-0.037009
-0.09941	-0.15949	-0.0197775
-0.10451	-0.15949	0.00268225
-0.10961	-0.15949	-0.016609
-0.11471	-0.15949	0.00346078
-0.1198	-0.15949	0.0216497
-0.1249	-0.15949	0.0234605
-0.13	-0.15949	0.0304685
-0.13	-0.15443	-0.00896138
-0.1249	-0.15443	0.0145306
-0.1198	-0.15443	0.0226903
-0.11471	-0.15443	0.00202048
-0.10961	-0.15443	-0.0363561
-0.10451	-0.15443	-0.0130396
-0.09941	-0.15443	0.0204511
-0.09431	-0.15443	0.0248475
-0.08922	-0.15443	0.0188612
-0.08412	-0.15443	0.015497
-0.07902	-0.15443	-0.0264779
-0.07392	-0.15443	0.0164553
-0.06882	-0.15443	0.0414007
-0.06373	-0.15443	0.0270661
-0.05863	-0.15443	-0.051366
-0.05353	-0.15443	-0.0101234
-0.04843	-0.15443	0.0210679
-0.04333	-0.15443	0.0170712
-0.03824	-0.15443	0.0118337
-0.03314	-0.15443	0.0111406
-0.02804	-0.15443	0.010244
-0.02294	-0.15443	0.0456152
-0.01784	-0.15443	0.00843021
-0.01275	-0.15443	-0.00623659
-0.00765	-0.15443	-0.00666142
-0.00255	-0.15443	0.00129321
0.00255	-0.15443	0.0108934
0.00765	-0.15443	0.00454782
0.01275	-0.15443	0.0194406
0.01784	-0.15443	0.00859089
0.02294	-0.15443	0.00504216
0.02804	-0.15443	-0.00411848
0.03314	-0.15443	-0.00329191
0.03824	-0.15443	0.00889099
0.04333	-0.15443	0.00864864
0.04843	-0.15443	-0.0207512
0.05353	-0.15443	-0.0122529
0.05863	-0.15443	-0.028616
0.06373	-0.15443	0.0293168
0.06882	-0.15443	-0.0303156
0.07392	-0.15443	-0.00716475
0.07902	-0.15443	-0.00867216
0.08412	-0.15443	0.0135003
0.08922	-0.15443	-0.00707831
0.09431	-0.15443	-0.00298415
0.09941	-0.15443	-0.000348394
0.10451	-0.15443	0.00931709
0.10961	-0.15443	-0.00540794
0.11471	-0.15443	0.023406
0.1198	-0.15443	0.0154193
0.1249	-0.15443	0.011164
0.13	-0.15443	0.0140446
0.13	-0.14937	-0.0216604
0.1249	-0.14937	-0.0166585
0.1198	-0.14937	-0.0171416
0.11471	-0.14937	0.0227717
0.10961	-0.14937	-0.0253627
0.10451	-0.14937	0.00436343
0.09941	-0.14937	-0.0112341
0.09431	-0.14937	0.00513815
0.08922	-0.14937	-0.0259134
0.08412	-0.14937	0.00185756
0.07902	-0.14937	0.0192653
0.07392	-0.14937	-0.00996133
0.06882	-0.14937	-0.000224493
0.06373	-0.14937	0.0120597
0.05863	-0.14937	0.0127671
0.05353	-0.14937	0.00811592
0.04843	-0.14937	-0.00533799
0.04333	-0.14937	0.0377418
0.03824	-0.14937	-0.0389801
0.03314	-0.14937	0.000307886
0.02804	-0.14937	0.016624
0.02294	-0.14937	-0.0102272
0.01784	-0.14937	0.0113406
0.01275	-0.14937	-0.00664183
0.00765	-0.14937	0.00366356
0.00255	-0.14937	-0.0080157
-0.00255	-0.14937	-0.00942648
-0.00765	-0.14937	-0.0312839
-0.01275	-0.14937	-0.0330855
-0.01784	-0.14937	-0.00965329
-0.02294	-0.14937	0.0313449
-0.02804	-0.14937	0.00940785
-0.03314	-0.14937	0.00931036
-0.03824	-0.14937	-0.00793776
-0.04333	-0.14937	-0.00568537
-0.04843	-0.14937	-0.0206015
-0.05353	-0.14937	0.00905991
-0.05863	-0.14937	-0.00643778
-0.06373	-0.14937	-0.0122369
-0.06882	-0.14937	-0.0262432
-0.07392	-0.14937	-0.0145885
-0.07902	-0.14937	-0.00495669
-0.08412	-0.14937	0.0134517
-0.08922	-0.14937	-0.01437
-0.09431	-0.14937	-0.00862738
-0.09941	-0.14937	-0.00119982
-0.10451	-0.14937	-0.0071868
-0.10961	-0.14937	0.0196357
-0.11471	-0.14937	0.00643835
-0.1198	-0.14937	-0.00625423
-0.1249	-0.14937	0.0432263
-0.13	-0.14937	0.0020459
-0.13	-0.1443	-0.00755337
-0.1249	-0.1443	0.00303567
-0.1198	-0.1443	0.0120128
-0.11471	-0.1443	-0.0317633
-0.10961	-0.1443	-0.0237511
-0.10451	-0.1443	-0.000297341
-0.09941	-0.1443	-0.0185851
-0.09431	-0.1443	-0.0163154
-0.08922	-0.1443	0.0217181
-0.08412	-0.1443	-0.0115151
-0.07902	-0.1443	-0.0163247
-0.07392	-0.1443	-0.0253549
-0.06882	-0.1443	0.00993809
-0.06373	-0.1443	-0.00775344
-0.05863	-0.1443	-0.0116986
-0.05353	-0.1443	0.0166395
-0.04843	-0.1443	-0.00535645
-0.04333	-0.1443	0.0102711
-0.03824	-0.1443	-7.69756e-05
-0.03314	-0.1443	0.00811765
-0.02804	-0.1443	0.0128995
-0.02294	-0.1443	-0.0270867
-0.01784	-0.1443	0.00385488
-0.01275	-0.1443	0.00437689
-0.00765	-0.1443	0.00848448
-0.00255	-0.1443	0.0012418
0.00255	-0.1443	0.036269
0.00765	-0.1443	-0.0262679
0.01275	-0.1443	0.00953639
0.01784	-0.1443	-0.0117695
0.02294	-0.1443	-0.000865302
0.02804	-0.1443	0.00327251
0.03314	-0.1443	-0.0118599
0.03824	-0.1443	-0.0185223
0.04333	-0.1443	-0.0223033
0.04843	-0.1443	0.00164452
0.05353	-0.1443	-0.00756452
0.05863	-0.1443	-0.00376693
0.06373	-0.1443	-0.00290471
0.06882	-0.1443	0.013962
0.07392	-0.1443	-0.0357007
0.07902	-0.1443	-0.00755274
0.08412	-0.1443	-0.0169785
0.08922	-0.1443	-0.00945558
0.09431	-0.1443	-0.00700178
0.09941	-0.1443	-0.0228047
0.10451	-0.1443	0.0262924
0.10961	-0.1443	0.0217261
0.11471	-0.1443	-0.0118262
0.1198	-0.1443	-0.0191777
0.1249	-0.1443	-0.0117458
0.13	-0.1443	-0.0213041
0.13	-0.13924	0.00694414
0.1249	-0.13924	-0.0288659
0.1198	-0.13924	0.000874116
0.11471	-0.13924	0.00100277
0.10961	-0.13924	0.00538248
0.10451	-0.13924	-0.0022694
0.09941	-0.13924	0.0374923
0.09431	-0.13924	-0.00822129
0.08922	-0.13924	-0.0252043
0.08412	-0.13924	-0.0297692
0.07902	-0.13924	0.00612096
0.07392	-0.13924	-0.0289057
0.06882	-0.13924	0.0123523
0.06373	-0.13924	0.018831
0.05863	-0.13924	0.010148
0.05353	-0.13924	0.00775402
0.04843	-0.13924	0.00322216
0.04333	-0.13924	0.0376561
0.03824	-0.13924	-0.0137499
0.03314	-0.13924	-0.0189095
0.02804	-0.13924	-0.0323084
0.02294	-0.13924	-0.0198877
0.01784	-0.13924	-0.0312214
0.01275	-0.13924	-0.0309386
0.00765	-0.13924	0.0144906
0.00255	-0.13924	-0.00322632
-0.00255	-0.13924	-0.0407312
-0.00765	-0.13924	-0.0191443
-0.01275	-0.13924	-0.00234509
-0.01784	-0.13924	-0.0152252
-0.02294	-0.13924	0.00795783
-0.02804	-0.13924	-0.0325226
-0.03314	-0.13924	0.0160114
-0.03824	-0.13924	-0.0112299
-0.04333	-0.13924	0.00345234
-0.04843	-0.13924	0.00667805
-0.05353	-0.13924	-0.00831786
-0.05863	-0.13924	0.00636888
-0.06373	-0.13924	0.00679779
-0.06882	-0.13924	-0.0179324
-0.07392	-0.13924	0.0251688
-0.07902	-0.13924	0.0299179
-0.08412	-0.13924	-0.0272247
-0.08922	-0.13924	-0.0195644
-0.09431	-0.13924	0.00400275
-0.09941	-0.13924	-0.0274883
-0.10451	-0.13924	0.0209205
-0.10961	-0.13924	-0.00775125
-0.11471	-0.13924	-0.00504489
-0.1198	-0.13924	-0.00162094
-0.1249	-0.13924	0.00661681
-0.13	-0.13924	0.0138998
-0.13	-0.13418	0.0167438
-0.1249	-0.13418	-0.0201881
-0.1198	-0.13418	0.00664466
-0.11471	-0.13418	0.00753567
-0.10961	-0.13418	0.0034271
-0.10451	-0.13418	0.00762163
-0.09941	-0.13418	0.0027032
-0.09431	-0.13418	0.0152929
-0.08922	-0.13418	-0.00955367
-0.08412	-0.13418	0.0121955
-0.07902	-0.13418	-0.00373671
-0.07392	-0.13418	0.00728066
-0.06882	-0.13418	-0.0016463
-0.06373	-0.13418	0.00433596
-0.05863	-0.13418	0.00485386
-0.05353	-0.13418	0.0259096
-0.04843	-0.13418	-0.0203948
-0.04333	-0.13418	0.0262713
-0.03824	-0.13418	0.0200586
-0.03314	-0.13418	0.0143119
-0.02804	-0.13418	-0.0313679
-0.02294	-0.13418	-0.0363345
-0.01784	-0.13418	-0.0143087
-0.01275	-0.13418	0.0132231
-0.00765	-0.13418	-0.0085131
-0.00255	-0.13418	0.00427786
0.00255	-0.13418	0.00495388
0.00765	-0.13418	0.0198736
0.01275	-0.13418	0.00690987
0.01784	-0.13418	0.0288692
0.02294	-0.13418	-0.00159154
0.02804	-0.13418	-0.0244605
0.03314	-0.13418	-0.0277009
0.03824	-0.13418	-0.00543315
0.04333	-0.13418	0.0123714
0.04843	-0.13418	0.00921826
0.05353	-0.13418	-0.00868569
0.05863	-0.13418	0.0338642
0.06373	-0.13418	-0.0103585
0.06882	-0.13418	-0.00620571
0.07392	-0.13418	-0.00381621
0.07902	-0.13418	0.0116752
0.08412	-0.13418	-0.0491546
0.08922	-0.13418	-0.0450478
0.09431	-0.13418	0.0107163
0.09941	-0.13418	-0.00788273
0.10451	-0.13418	-0.0104456
0.10961	-0.13418	0.0297034
0.11471	-0.13418	-0.0114064
0.1198	-0.13418	-0.00927194
0.1249	-0.13418	-0.0239052
0.13	-0.13418	0.0066229
0.13	-0.12911	0.00699943
0.1249	-0.12911	0.00461051
0.1198	-0.12911	0.0334199
0.11471	-0.12911	-0.023426
0.10961	-0.12911	0.0196324
0.10451	-0.12911	0.00541825
0.09941	-0.12911	0.00336258
0.09431	-0.12911	-0.0152207
0.08922	-0.12911	-0.0264883
0.08412	-0.12911	-0.0175959
0.07902	-0.12911	0.0172693
0.07392	-0.12911	0.00697191
0.06882	-0.12911	0.0205377
0.06373	-0.12911	-0.018965
0.05863	-0.12911	-0.0147838
0.05353	-0.12911	-0.00842357
0.04843	-0.12911	0.0196667
0.04333	-0.12911	-0.0145677
0.03824	-0.12911	-0.0104691
0.03314	-0.12911	-0.0305013
0.02804	-0.12911	-0.0134247
0.02294	-0.12911	0.0076754
0.01784	-0.12911	0.0144919
0.01275	-0.12911	0.00216569
0.00765	-0.12911	-0.00280979
0.00255	-0.12911	-0.00825599
-0.00255	-0.12911	-0.0146135
-0.00765	-0.12911	-0.0132744
-0.01275	-0.12911	-0.0144385
-0.01784	-0.12911	-0.00844206
-0.02294	-0.12911	-0.0496991
-0.02804	-0.12911	0.00593329
-0.03314	-0.12911	0.0237056
-0.03824	-0.12911	-0.0322969
-0.04333	-0.12911	0.0053005
-0.04843	-0.12911	0.033929
-0.05353	-0.12911	-0.00287363
-0.05863	-0.12911	0.0107458
-0.06373	-0.12911	-0.00959814
-0.06882	-0.12911	0.00579668
-0.07392	-0.12911	-0.0125623
-0.07902	-0.12911	0.00560645
-0.08412	-0.12911	-0.0200181
-0.08922	-0.12911	0.0213531
-0.09431	-0.12911	-0.0323497
-0.09941	-0.12911	0.0218406
-0.10451	-0.12911	0.0099344
-0.10961	-0.12911	0.00674696
-0.11471	-0.12911	-0.0188632
-0.1198	-0.12911	0.0159984
-0.1249	-0.12911	-0.0249466
-0.13	-0.12911	0.0180585
-0.13	-0.12405	0.0104132
-0.1249	-0.12405	-0.0188948
-0.1198	-0.12405	0.00170817
-0.11471	-0.12405	0.0301693
-0.10961	-0.12405	-0.0233663
-0.10451	-0.12405	-0.00365595
-0.09941	-0.12405	-0.0273489
-0.09431	-0.12405	-0.0243314
-0.08922	-0.12405	0.00858338
-0.08412	-0.12405	0.0417317
-0.07902	-0.12405	0.00642816
-0.07392	-0.12405	-0.000884299
-0.06882	-0.12405	-0.0127725
-0.06373	-0.12405	-0.0260266
-0.05863	-0.12405	-0.00810631
-0.05353	-0.12405	-5.76338e-05
-0.04843	-0.12405	0.0145863
-0.04333	-0.12405	-0.0137825
-0.03824	-0.12405	0.0142796
-0.03314	-0.12405	-0.00824522
-0.02804	-0.12405	-0.025032
-0.02294	-0.12405	0.0324491
-0.01784	-0.12405	0.0067613
-0.01275	-0.12405	-0.0323197
-0.00765	-0.12405	-0.00999652
-0.00255	-0.12405	0.013341
0.00255	-0.12405	0.00178345
0.00765	-0.12405	-0.0154006
0.01275	-0.12405	0.00879483
0.01784	-0.12405	-0.00038438
0.02294	-0.12405	0.0130632
0.02804	-0.12405	-0.0182126
0.03314	-0.12405	-0.000665037
0.03824	-0.12405	0.00834602
0.04333	-0.12405	-0.0229269
0.04843	-0.12405	-0.0132275
0.05353	-0.12405	0.00263512
0.05863	-0.12405	-0.00441888
0.06373	-0.12405	0.00864076
0.06882	-0.12405	-0.0242139
0.07392	-0.12405	0.0159815
0.07902	-0.12405	0.025204
0.08412	-0.12405	-0.026371
0.08922	-0.12405	-0.0174311
0.09431	-0.12405	0.00347318
0.09941	-0.12405	-0.0179838
0.10451	-0.12405	0.0199042
0.10961	-0.12405	0.0329946
0.11471	-0.12405	-0.0115123
0.1198	-0.12405	0.0180059
0.1249	-0.12405	-0.0152353
0.13	-0.12405	0.00703862
0.13	-0.11899	0.00135982
0.1249	-0.11899	-0.00986272
0.1198	-0.11899	0.00217704
0.11471	-0.11899	-0.00166674
0.10961	-0.11899	0.00410491
0.10451	-0.11899	0.021109
0.09941	-0.11899	-0.016902
0.09431	-0.11899	-0.00218675
0.08922	-0.11899	0.00415323
0.08412	-0.11899	0.0202047
0.07902	-0.11899	0.00154299
0.07392	-0.11899	-0.00463728
0.06882	-0.11899	-0.0118319
0.06373	-0.11899	-0.00387358
0.05863	-0.11899	0.0273644
0.05353	-0.11899	0.00329178
0.04843	-0.11899	-0.0121702
0.04333	-0.11899	0.00669434
0.03824	-0.11899	-0.0164155
0.03314	-0.11899	-0.0142975
0.02804	-0.11899	0.0138084
0.02294	-0.11899	-0.0296594
0.01784	-0.11899	0.00611052
0.01275	-0.11899	0.0229112
0.00765	-0.11899	-0.0236795
0.00255	-0.11899	0.00123194
-0.00255	-0.11899	-0.000485772
-0.00765	-0.11899	0.0140865
-0.01275	-0.11899	-0.00738964
-0.01784	-0.11899	-0.00408748
-0.02294	-0.11899	0.00927865
-0.02804	-0.11899	-0.0150819
-0.03314	-0.11899	-0.00792367
-0.03824	-0.11899	0.00434968
-0.04333	-0.11899	0.0341948
-0.04843	-0.11899	-6.47888e-05
-0.05353	-0.11899	0.0176143
-0.05863	-0.11899	0.00408082
-0.06373	-0.11899	0.0169781
-0.06882	-0.11899	0.0302046
-0.07392	-0.11899	-0.0131815
-0.07902	-0.11899	0.00811249
-0.08412	-0.11899	0.00914799
-0.08922	-0.11899	-0.002846
-0.09431	-0.11899	0.00460678
-0.09941	-0.11899	0.00410423
-0.10451	-0.11899	-0.0150637
-0.10961	-0.11899	-0.0303091
-0.11471	-0.11899	0.0176383
-0.1198	-0.11899	-0.00232998
-0.1249	-0.11899	-0.0248263
-0.13	-0.11899	-0.00939618
-0.13	-0.11392	0.019395
-0.1249	-0.11392	0.00808256
-0.1198	-0.11392	-0.00867657
-0.11471	-0.11392	-0.0254338
-0.10961	-0.11392	0.00195131
-0.10451	-0.11392	-0.0234272
-0.09941	-0.11392	0.0415243
-0.09431	-0.11392	-0.021208
-0.08922	-0.11392	0.0285547
-0.08412	-0.11392	0.0177803
-0.07902	-0.11392	0.027388
-0.07392	-0.11392	-0.0152693
-0.06882	-0.11392	-0.0148015
-0.06373	-0.11392	0.0180818
-0.05863	-0.11392	-0.00430244
-0.05353	-0.11392	0.0098444
-0.04843	-0.11392	0.00953913
-0.04333	-0.11392	-0.0012383
-0.03824	-0.11392	-0.00720482
-0.03314	-0.11392	-0.0129451
-0.02804	-0.11392	0.0145672
-0.02294	-0.11392	0.00856761
-0.01784	-0.11392	0.00716428
-0.01275	-0.11392	-0.0305783
-0.00765	-0.11392	0.0112052
-0.00255	-0.11392	0.0197471
0.00255	-0.11392	-0.000894329
0.00765	-0.11392	0.000753755
0.01275	-0.11392	-0.00928316
0.01784	-0.11392	0.00210664
0.02294	-0.11392	0.0064558
0.02804	-0.11392	0.0100358
0.03314	-0.11392	0.00594968
0.03824	-0.11392	-0.0306447
0.04333	-0.11392	0.020014
0.04843	-0.11392	0.00272475
0.05353	-0.11392	0.0081283
0.05863	-0.11392	-0.0170039
0.06373	-0.11392	0.0113573
0.06882	-0.11392	0.0219574
0.07392	-0.11392	-0.0363413
0.07902	-0.11392	0.00794439
0.08412	-0.11392	0.0216187
0.08922	-0.11392	0.00681191
0.09431	-0.11392	-0.021491
0.09941	-0.11392	-0.0133983
0.10451	-0.11392	-0.019856
0.10961	-0.11392	0.0131552
0.11471	-0.11392	-0.0186101
0.1198	-0.11392	-0.00870534
0.1249	-0.11392	0.0416489
0.13	-0.11392	0.0104172
0.13	-0.10886	0.000993193
0.1249	-0.10886	-0.0118795
0.1198	-0.10886	0.00198488
0.11471	-0.10886	0.0302637
0.10961	-0.10886	0.0295357
0.10451	-0.10886	0.00373743
0.09941	-0.10886	0.0218482
0.09431	-0.10886	-0.0303711
0.08922	-0.10886	-0.0257262
0.08412	-0.10886	-0.0169873
0.07902	-0.10886	0.0337465
0.07392	-0.10886	-0.00210258
0.06882	-0.10886	-0.00277266
0.06373	-0.10886	0.00941222
0.05863	-0.10886	0.00446448
0.05353	-0.10886	-0.0170025
0.04843	-0.10886	-0.00275095
0.04333	-0.10886	-0.00294867
0.03824	-0.10886	-0.0273452
0.03314	-0.10886	-0.0220064
0.02804	-0.10886	-0.00167749
0.02294	-0.10886	0.00866861
0.01784	-0.10886	-0.013422
0.01275	-0.10886	0.016574
0.00765	-0.10886	-0.00745992
0.00255	-0.10886	0.0159044
-0.00255	-0.10886	-0.00879992
-0.00765	-0.10886	-0.0181834
-0.01275	-0.10886	-0.015654
-0.01784	-0.10886	-0.0212246
-0.02294	-0.10886	-0.00542153
-0.02804	-0.10886	0.0373405
-0.03314	-0.10886	-0.00316391
-0.03824	-0.10886	0.0193459
-0.04333	-0.10886	-0.0152143
-0.04843	-0.10886	0.00788048
-0.05353	-0.10886	-0.0154606
-0.05863	-0.10886	-0.0648979
-0.06373	-0.10886	-0.0916408
-0.06882	-0.10886	-0.0403166
-0.07392	-0.10886	0.00282263
-0.07902	-0.10886	-0.000316036
-0.08412	-0.10886	0.00167755
-0.08922	-0.10886	-0.0127895
-0.09431	-0.10886	0.0167967
-0.09941	-0.10886	-0.0186754
-0.10451	-0.10886	0.0145934
-0.10961	-0.10886	-0.00940425
-0.11471	-0.10886	0.00896326
-0.1198	-0.10886	-0.0162768
-0.1249	-0.10886	-0.000679441
-0.13	-0.10886	-0.00486438
-0.13	-0.1038	-0.00118514
-0.1249	-0.1038	0.0133485
-0.1198	-0.1038	-0.000541184
-0.11471	-0.1038	-0.0315635
-0.10961	-0.1038	0.0232899
-0.10451	-0.1038	0.018233
-0.09941	-0.1038	0.0115782
-0.09431	-0.1038	-0.00389894
-0.08922	-0.1038	-0.0105954
-0.08412	-0.1038	0.0407867
-0.07902	-0.1038	0.00573983
-0.07392	-0.1038	-0.012468
-0.06882	-0.1038	-0.105309
-0.06373	-0.1038	-0.219085
-0.05863	-0.1038	-0.112112
-0.05353	-0.1038	0.127755
-0.04843	-0.1038	0.0959293
-0.04333	-0.1038	0.0464128
-0.03824	-0.1038	0.00820895
-0.03314	-0.1038	0.0344669
-0.02804	-0.1038	0.0127963
-0.02294	-0.1038	0.00721399
-0.01784	-0.1038	-0.0264798
-0.01275	-0.1038	0.00155056
-0.00765	-0.1038	-0.00359862
-0.00255	-0.1038	-0.00295932
0.00255	-0.1038	0.00388565
0.00765	-0.1038	0.0162648
0.01275	-0.1038	-0.0244938
0.01784	-0.1038	-0.00528889
0.02294	-0.1038	-0.0274921
0.02804	-0.1038	0.00443367
0.03314	-0.1038	0.00373907
0.03824	-0.1038	0.00221465
0.04333	-0.1038	0.0128048
0.04843	-0.1038	-0.00905269
0.05353	-0.1038	-0.00293778
0.05863	-0.1038	-0.0145823
0.06373	-0.1038	-0.0232273
0.06882	-0.1038	-0.017201
0.07392	-0.1038	0.0163092
0.07902	-0.1038	-0.00366534
0.08412	-0.1038	-0.00309588
0.08922	-0.1038	0.00278486
0.09431	-0.1038	0.021562
0.09941	-0.1038	-0.0145085
0.10451	-0.1038	-0.0141957
0.10961	-0.1038	0.0159522
0.11471	-0.1038	-0.0127742
0.1198	-0.1038	-0.00891236
0.1249	-0.1038	-0.00823089
0.13	-0.1038	0.00493008
0.13	-0.09873	-0.0485111
0.1249	-0.09873	0.00343954
0.1198	-0.09873	-0.00449683
0.11471	-0.09873	-0.0275208
0.10961	-0.09873	0.00290088
0.10451	-0.09873	0.0075107
0.09941	-0.09873	-0.000988812
0.09431	-0.09873	-0.0218352
0.08922	-0.09873	-0.022494
0.08412	-0.09873	-0.0219216
0.07902	-0.09873	0.00616381
0.07392	-0.09873	-0.0026206
0.06882	-0.09873	-0.0239447
0.06373	-0.09873	-0.0175987
0.05863	-0.09873	-0.00681184
0.05353	-0.09873	-0.0297634
0.04843	-0.09873	0.000394787
0.04333	-0.09873	0.0149159
0.03824	-0.09873	-0.0174841
0.03314	-0.09873	-0.00340023
0.02804	-0.09873	-0.0116429
0.02294	-0.09873	-0.0103246
0.01784	-0.09873	-0.00439448
0.01275	-0.09873	0.00756487
0.00765	-0.09873	0.0264679
0.00255	-0.09873	0.00645406
-0.00255	-0.09873	-0.0108773
-0.00765	-0.09873	0.0228001
-0.01275	-0.09873	0.0119525
-0.01784	-0.09873	0.0315461
-0.02294	-0.09873	0.0044052
-0.02804	-0.09873	0.0168202
-0.03314	-0.09873	0.078598
-0.03824	-0.09873	0.0385576
-0.04333	-0.09873	0.148251
-0.04843	-0.09873	0.678953
-0.05353	-0.09873	1.0482
-0.05863	-0.09873	0.175849
-0.06373	-0.09873	-0.279444
-0.06882	-0.09873	-0.106071
-0.07392	-0.09873	-0.00766124
-0.07902	-0.09873	0.00866536
-0.08412	-0.09873	0.0401815
-0.08922	-0.09873	0.0271259
-0.09431	-0.09873	0.0127177
-0.09941	-0.09873	-0.00276801
-0.10451	-0.09873	0.00574755
-0.10961	-0.09873	-0.013757
-0.11471	-0.09873	-0.00295111
-0.1198	-0.09873	0.0327947
-0.1249	-0.09873	-0.0324981
-0.13	-0.09873	-0.00374852
-0.13	-0.09367	0.0187795
-0.1249	-0.09367	0.0405789
-0.1198	-0.09367	-0.00234127
-0.11471	-0.09367	0.0239945
-0.10961	-0.09367	-0.0226636
-0.10451	-0.09367	-0.00961356
-0.09941	-0.09367	0.0143594
-0.09431	-0.09367	-0.0193392
-0.08922	-0.09367	-0.009211
-0.08412	-0.09367	0.00184662
-0.07902	-0.09367	0.0574195
-0.07392	-0.09367	-0.0173703
-0.06882	-0.09367	-0.024998
-0.06373	-0.09367	0.118354
-0.05863	-0.09367	1.24696
-0.05353	-0.09367	4.35192
-0.04843	-0.09367	2.60747
-0.04333	-0.09367	0.437095
-0.03824	-0.09367	0.0599001
-0.03314	-0.09367	0.0502284
-0.02804	-0.09367	-0.00732648
-0.02294	-0.09367	0.00573982
-0.01784	-0.09367	-0.00833512
-0.01275	-0.09367	0.000122946
-0.00765	-0.09367	0.0373828
-0.00255	-0.09367	0.0154563
0.00255	-0.09367	-0.00911292
0.00765	-0.09367	0.000334239
0.01275	-0.09367	-0.01275
0.01784	-0.09367	-0.00596153
0.02294	-0.09367	0.0190422
0.02804	-0.09367	-0.00610788
0.03314	-0.09367	-0.0457327
0.03824	-0.09367	-0.00863258
0.04333	-0.09367	0.019871
0.04843	-0.09367	-0.00875537
0.05353	-0.09367	-0.0112495
0.05863	-0.09367	0.0154459
0.06373	-0.09367	-0.00301735
0.06882	-0.09367	-0.0222332
0.07392	-0.09367	0.0354478
0.07902	-0.09367	0.00573903
0.08412	-0.09367	0.0375485
0.08922	-0.09367	-0.00279971
0.09431	-0.09367	-0.00161911
0.09941	-0.09367	-0.0156509
0.10451	-0.09367	-0.00835464
0.10961	-0.09367	0.0094286
0.11471	-0.09367	0.0111286
0.1198	-0.09367	-0.0087043
0.1249	-0.09367	-0.0185311
0.13	-0.09367	-0.0321502
0.13	-0.08861	0.014958
0.1249	-0.08861	-0.0101555
0.1198	-0.08861	0.0250813
0.11471	-0.08861	0.0131022
0.10961	-0.08861	-0.029484
0.10451	-0.08861	0.015222
0.09941	-0.08861	-0.0176622
0.09431	-0.08861	-0.0133214
0.08922	-0.08861	0.0107969
0.08412	-0.08861	-0.010838
0.07902	-0.08861	-0.0176858
0.07392	-0.08861	-0.0150144
0.06882	-0.08861	-0.0177852
0.06373	-0.08861	-0.0225652
0.05863	-0.08861	-0.00719264
0.05353	-0.08861	0.0142525
0.04843	-0.08861	-0.0050044
0.04333	-0.08861	-0.00922296
0.03824	-0.08861	0.00221043
0.03314	-0.08861	0.0110648
0.02804	-0.08861	-0.00151813
0.02294	-0.08861	-0.00655075
0.01784	-0.08861	0.0223577
0.01275	-0.08861	-0.0268948
0.00765	-0.08861	-0.00291615
0.00255	-0.08861	-0.0306858
-0.00255	-0.08861	0.0024956
-0.00765	-0.08861	-0.0221207
-0.01275	-0.08861	-0.0246142
-0.01784	-0.08861	-0.0251441
-0.02294	-0.08861	0.00142845
-0.02804	-0.08861	-0.0141335
-0.03314	-0.08861	0.0228684
-0.03824	-0.08861	0.0367531
-0.04333	-0.08861	0.330489
-0.04843	-0.08861	2.38527
-0.05353	-0.08861	4.72662
-0.05863	-0.08861	1.58396
-0.06373	-0.08861	0.306085
-0.06882	-0.08861	0.0763891
-0.07392	-0.08861	0.0492366
-0.07902	-0.08861	0.039239
-0.08412	-0.08861	0.00326894
-0.08922	-0.08861	-0.00683318
-0.09431	-0.08861	-0.0197777
-0.09941	-0.08861	0.0015453
-0.10451	-0.08861	-0.00449119
-0.10961	-0.08861	0.00829377
-0.11471	-0.08861	0.0105027
-0.1198	-0.08861	-0.00524204
-0.1249	-0.08861	0.00548308
-0.13	-0.08861	0.011515
-0.13	-0.08354	0.0162468
-0.1249	-0.08354	-0.0190792
-0.1198	-0.08354	0.000262028
-0.11471	-0.08354	-0.0286919
-0.10961	-0.08354	0.00566531
-0.10451	-0.08354	0.00781244
-0.09941	-0.08354	0.00118448
-0.09431	-0.08354	-0.00511391
-0.08922	-0.08354	-0.0143409
-0.08412	-0.08354	0.0128253
-0.07902	-0.08354	0.00609796
-0.07392	-0.08354	-0.00612042
-0.06882	-0.08354	0.067487
-0.06373	-0.08354	0.240666
-0.05863	-0.08354	0.652153
-0.05353	-0.08354	0.94086
-0.04843	-0.08354	0.814253
-0.04333	-0.08354	0.226448
-0.03824	-0.08354	-0.0308013
-0.03314	-0.08354	-0.0096764
-0.02804	-0.08354	0.00585682
-0.02294	-0.08354	-0.0129916
-0.01784	-0.08354	-0.0227378
-0.01275	-0.08354	-0.0190674
-0.00765	-0.08354	-0.031199
-0.00255	-0.08354	-0.0444742
0.00255	-0.08354	-0.00182315
0.00765	-0.08354	-0.00982995
0.01275	-0.08354	-0.00921625
0.01784	-0.08354	0.00378695
0.02294	-0.08354	-0.00110005
0.02804	-0.08354	0.0127362
0.03314	-0.08354	0.0103322
0.03824	-0.08354	-0.000349139
0.04333	-0.08354	0.00996566
0.04843	-0.08354	-0.00597469
0.05353	-0.08354	-0.0241073
0.05863	-0.08354	0.0382985
0.06373	-0.08354	-0.00103027
0.06882	-0.08354	0.000800752
0.07392	-0.08354	-0.0140186
0.07902	-0.08354	0.000654366
0.08412	-0.08354	0.0229901
0.08922	-0.08354	-0.00186052
0.09431	-0.08354	-0.000761472
0.09941	-0.08354	-0.00670591
0.10451	-0.08354	-0.00154988
0.10961	-0.08354	0.039891
0.11471	-0.08354	0.00965252
0.1198	-0.08354	-0.00794614
0.1249	-0.08354	-0.00174683
0.13	-0.08354	0.0143343
0.13	-0.07848	-0.0113476
0.1249	-0.07848	-0.00692391
0.1198	-0.07848	0.0121195
0.11471	-0.07848	-0.00440921
0.10961	-0.07848	0.0172905
0.10451	-0.07848	0.0168787
0.09941	-0.07848	-0.0262222
0.09431	-0.07848	-0.00150883
0.08922	-0.07848	0.0066809
0.08412	-0.07848	-0.0152284
0.07902	-0.07848	-0.00846203
0.07392	-0.07848	0.00913928
0.06882	-0.07848	0.0147645
0.06373	-0.07848	0.0324176
0.05863	-0.07848	-0.00737724
0.05353	-0.07848	-0.00319699
0.04843	-0.07848	0.0311493
0.04333	-0.07848	0.0068683
0.03824	-0.07848	-0.0134662
0.03314	-0.07848	0.00130373
0.02804	-0.07848	-0.000831979
0.02294	-0.07848	-0.0180028
0.01784	-0.07848	-0.0167869
0.01275	-0.07848	-0.000612459
0.00765	-0.07848	4.12218e-05
0.00255	-0.07848	0.00843395
-0.00255	-0.07848	-0.0140988
-0.00765	-0.07848	-0.0394921
-0.01275	-0.07848	-0.0157176
-0.01784	-0.07848	-0.0424952
-0.02294	-0.07848	-0.0486442
-0.02804	-0.07848	-0.0575228
-0.03314	-0.07848	-0.0362495
-0.03824	-0.07848	-0.0211621
-0.04333	-0.07848	0.0557347
-0.04843	-0.07848	0.280293
-0.05353	-0.07848	0.529634
-0.05863	-0.07848	0.589468
-0.06373	-0.07848	0.42437
-0.06882	-0.07848	0.158575
-0.07392	-0.07848	0.0377742
-0.07902	-0.07848	0.0539093
-0.08412	-0.07848	0.0123609
-0.08922	-0.07848	0.00200466
-0.09431	-0.07848	0.0104204
-0.09941	-0.07848	0.0153131
-0.10451	-0.07848	-0.00773368
-0.10961	-0.07848	0.0267534
-0.11471	-0.07848	-0.0232827
-0.1198	-0.07848	0.0299112
-0.1249	-0.07848	0.000480936
-0.13	-0.07848	0.00867198
-0.13	-0.07342	-0.0106785
-0.1249	-0.07342	-0.012814
-0.1198	-0.07342	0.00616684
-0.11471	-0.07342	0.0172971
-0.10961	-0.07342	-0.00187534
-0.10451	-0.07342	-0.0293624
-0.09941	-0.07342	0.00586824
-0.09431	-0.07342	-0.0020288
-0.08922	-0.07342	0.0336993
-0.08412	-0.07342	0.0143112
-0.07902	-0.07342	0.021064
-0.07392	-0.07342	0.0167504
-0.06882	-0.07342	0.155557
-0.06373	-0.07342	0.407474
-0.05863	-0.07342	0.373623
-0.05353	-0.07342	0.250299
-0.04843	-0.07342	0.130071
-0.04333	-0.07342	0.0498512
-0.03824	-0.07342	0.00154301
-0.03314	-0.07342	-0.0819206
-0.02804	-0.07342	-0.221705
-0.02294	-0.07342	-0.182636
-0.01784	-0.07342	-0.0875761
-0.01275	-0.07342	-0.0481722
-0.00765	-0.07342	-0.008306
-0.00255	-0.07342	-0.0339247
0.00255	-0.07342	-0.0394688
0.00765	-0.07342	-0.00940197
0.01275	-0.07342	-0.024839
0.01784	-0.07342	-0.0249122
0.02294	-0.07342	-0.00891288
0.02804	-0.07342	-0.00712265
0.03314	-0.07342	-0.0094381
0.03824	-0.07342	0.00734319
0.04333	-0.07342	0.000852997
0.04843	-0.07342	-0.0089987
0.05353	-0.07342	-0.00414883
0.05863	-0.07342	-0.00702534
0.06373	-0.07342	0.0109757
0.06882	-0.07342	-0.00372666
0.07392	-0.07342	0.0129031
0.07902	-0.07342	-0.00378265
0.08412	-0.07342	0.0163653
0.08922	-0.07342	0.0048377
0.09431	-0.07342	-0.00321391
0.09941	-0.07342	0.00985108
0.10451	-0.07342	-0.00316608
0.10961	-0.07342	-0.00261873
0.11471	-0.07342	0.00695338
0.1198	-0.07342	0.00682674
0.1249	-0.07342	0.0138781
0.13	-0.07342	-0.00070814
0.13	-0.06835	-0.0112843
0.1249	-0.06835	0.0138945
0.1198	-0.06835	-0.0149785
0.11471	-0.06835	-0.00421114
0.10961	-0.06835	0.002438
0.10451	-0.06835	0.0052564
0.09941	-0.06835	-0.00169876
0.09431	-0.06835	0.00473457
0.08922	-0.06835	-0.00244891
0.08412	-0.06835	-0.00269242
0.07902	-0.06835	0.0107645
0.07392	-0.06835	0.00526331
0.06882	-0.06835	0.00134435
0.06373	-0.06835	0.00460487
0.05863	-0.06835	0.00499055
0.05353	-0.06835	0.000688688
0.04843	-0.06835	-0.0126146
0.04333	-0.06835	-0.00278311
0.03824	-0.06835	0.00380416
0.03314	-0.06835	0.0051493
0.02804	-0.06835	0.00335439
0.02294	-0.06835	-0.010166
0.01784	-0.06835	-0.0257451
0.01275	-0.06835	-0.011008
0.00765	-0.06835	-0.00832371
0.00255	-0.06835	-0.00380536
-0.00255	-0.06835	-0.0259601
-0.00765	-0.06835	-0.0288155
-0.01275	-0.06835	-0.0998898
-0.01784	-0.06835	-0.164767
-0.02294	-0.06835	-0.280311
-0.02804	-0.06835	-0.324018
-0.03314	-0.06835	-0.137746
-0.03824	-0.06835	-0.0273943
-0.04333	-0.06835	-0.0576675
-0.04843	-0.06835	0.0207675
-0.05353	-0.06835	0.183259
-0.05863	-0.06835	0.339725
-0.06373	-0.06835	0.375999
-0.06882	-0.06835	0.185221
-0.07392	-0.06835	0.0577178
-0.07902	-0.06835	0.0246796
-0.08412	-0.06835	0.021435
-0.08922	-0.06835	0.0142583
-0.09431	-0.06835	-0.00295874
-0.09941	-0.06835	-0.00995583
-0.10451	-0.06835	0.00904361
-0.10961	-0.06835	0.00866473
-0.11471	-0.06835	0.00688147
-0.1198	-0.06835	0.0041425
-0.1249	-0.06835	-0.00619213
-0.13	-0.06835	0.0018286
-0.13	-0.06329	0.00106297
-0.1249	-0.06329	-0.0012345
-0.1198	-0.06329	0.0117937
-0.11471	-0.06329	-0.00903253
-0.10961	-0.06329	0.0259091
-0.10451	-0.06329	-0.00583348
-0.09941	-0.06329	0.0069487
-0.09431	-0.06329	0.000952129
-0.08922	-0.06329	0.0145818
-0.08412	-0.06329	0.00720433
-0.07902	-0.06329	0.0042431
-0.07392	-0.06329	0.0487042
-0.06882	-0.06329	0.129039
-0.06373	-0.06329	0.255358
-0.05863	-0.06329	0.217734
-0.05353	-0.06329	0.0458761
-0.04843	-0.06329	-0.124881
-0.04333	-0.06329	-0.240429
-0.03824	-0.06329	0.0066523
-0.03314	-0.06329	-0.0490719
-0.02804	-0.06329	-0.165785
-0.02294	-0.06329	-0.255063
-0.01784	-0.06329	-0.24973
-0.01275	-0.06329	-0.168787
-0.00765	-0.06329	-0.0892107
-0.00255	-0.06329	-0.054332
0.00255	-0.06329	-0.0153455
0.00765	-0.06329	-0.0232734
0.01275	-0.06329	-0.0124601
0.01784	-0.06329	-0.00224516
0.02294	-0.06329	-0.00254925
0.02804	-0.06329	-0.0136606
0.03314	-0.06329	-0.00630573
0.03824	-0.06329	-0.000728034
0.04333	-0.06329	-0.0075502
0.04843	-0.06329	-0.00478109
0.05353	-0.06329	-0.00568554
0.05863	-0.06329	0.0286374
0.06373	-0.06329	-0.00743149
0.06882	-0.06329	0.00611507
0.07392	-0.06329	0.010082
0.07902	-0.06329	0.00184709
0.08412	-0.06329	0.0159153
0.08922	-0.06329	-0.000106738
0.09431	-0.06329	0.00715605
0.09941	-0.06329	-0.00792522
0.10451	-0.06329	-0.00195985
0.10961	-0.06329	-0.0124561
0.11471	-0.06329	0.0145572
0.1198	-0.06329	0.0169925
0.1249	-0.06329	0.00400232
0.13	-0.06329	0.0298553
0.13	-0.05823	-0.00450887
0.1249	-0.05823	0.00182968
0.1198	-0.05823	0.00560177
0.11471	-0.05823	-0.00920192
0.10961	-0.05823	0.00675015
0.10451	-0.05823	-0.0165705
0.09941	-0.05823	0.0115751
0.09431	-0.05823	0.0016353
0.08922	-0.05823	0.00583486
0.08412	-0.05823	0.0172231
0.07902	-0.05823	-0.00897266
0.07392	-0.05823	0.0215525
0.06882	-0.05823	0.00443586
0.06373	-0.05823	0.0135592
0.05863	-0.05823	-0.00559668
0.05353	-0.05823	0.00637341
0.04843	-0.05823	0.019766
0.04333	-0.05823	0.00526094
0.03824	-0.05823	0.00698996
0.03314	-0.05823	-0.00692503
0.02804	-0.05823	-0.00882543
0.02294	-0.05823	-0.013995
0.01784	-0.05823	-0.00885868
0.01275	-0.05823	-0.0249822
0.00765	-0.05823	-0.0257073
0.00255	-0.05823	-0.0106695
-0.00255	-0.05823	-0.0531686
-0.00765	-0.05823	-0.101708
-0.01275	-0.05823	-0.228703
-0.01784	-0.05823	-0.420887
-0.02294	-0.05823	-0.272695
-0.02804	-0.05823	-0.128328
-0.03314	-0.05823	-0.0520961
-0.03824	-0.05823	-0.0510098
-0.04333	-0.05823	-0.287245
-0.04843	-0.05823	-0.182125
-0.05353	-0.05823	-0.0330679
-0.05863	-0.05823	0.0553092
-0.06373	-0.05823	0.0770355
-0.06882	-0.05823	0.0222662
-0.07392	-0.05823	-0.00956572
-0.07902	-0.05823	0.0113696
-0.08412	-0.05823	-0.00427226
-0.08922	-0.05823	-0.00541363
-0.09431	-0.05823	0.0115256
-0.09941	-0.05823	0.0108881
-0.10451	-0.05823	0.00143163
-0.10961	-0.05823	-0.000940001
-0.11471	-0.05823	0.00263599
-0.1198	-0.05823	0.00149761
-0.1249	-0.05823	0.00947463
-0.13	-0.05823	-0.00626878
-0.13	-0.05316	-0.00843899
-0.1249	-0.05316	0.00280066
-0.1198	-0.05316	-0.000978857
-0.11471	-0.05316	0.0053246
-0.10961	-0.05316	0.0113931
-0.10451	-0.05316	0.00114017
-0.09941	-0.05316	0.00340773
-0.09431	-0.05316	0.0211092
-0.08922	-0.05316	-0.0118343
-0.08412	-0.05316	-0.00157268
-0.07902	-0.05316	0.00135783
-0.07392	-0.05316	0.00575449
-0.06882	-0.05316	0.00145282
-0.06373	-0.05316	0.00373335
-0.05863	-0.05316	-0.01064
-0.05353	-0.05316	-0.0745514
-0.04843	-0.05316	-0.167571
-0.04333	-0.05316	-0.21927
-0.03824	-0.05316	-0.166603
-0.03314	-0.05316	-0.109652
-0.02804	-0.05316	-0.184292
-0.02294	-0.05316	-0.567409
-0.01784	-0.05316	-0.970285
-0.01275	-0.05316	-0.306479
-0.00765	-0.05316	-0.105755
-0.00255	-0.05316	-0.0447558
0.00255	-0.05316	-0.00607838
0.00765	-0.05316	-0.00760417
0.01275	-0.05316	-0.0225663
0.01784	-0.05316	-0.000105216
0.02294	-0.05316	0.000344172
0.02804	-0.05316	-0.0025994
0.03314	-0.05316	0.00519319
0.03824	-0.05316	-0.00591634
0.04333	-0.05316	0.00663003
0.04843	-0.05316	0.0192823
0.05353	-0.05316	0.0152988
0.05863	-0.05316	-0.00123394
0.06373	-0.05316	0.0172857
0.06882	-0.05316	0.000678766
0.07392	-0.05316	0.00707846
0.07902	-0.05316	-0.000291469
0.08412	-0.05316	0.0166323
0.08922	-0.05316	0.0110095
0.09431	-0.05316	0.00461667
0.09941	-0.05316	0.00315532
0.10451	-0.05316	-0.00726355
0.10961	-0.05316	0.00801706
0.11471	-0.05316	0.00748717
0.1198	-0.05316	-0.0107801
0.1249	-0.05316	-0.00652024
0.13	-0.05316	0.0123973
0.13	-0.0481	0.00404169
0.1249	-0.0481	-0.00268955
0.1198	-0.0481	0.00618382
0.11471	-0.0481	0.0139962
0.10961	-0.0481	-0.00238475
0.10451	-0.0481	0.00345629
0.09941	-0.0481	0.0206353
0.09431	-0.0481	0.00549096
0.08922	-0.0481	-0.00581461
0.08412	-0.0481	0.012336
0.07902	-0.0481	0.00705551
0.07392	-0.0481	0.00292247
0.06882	-0.0481	0.0213411
0.06373	-0.0481	0.0163187
0.05863	-0.0481	-0.0106611
0.05353	-0.0481	0.00283769
0.04843	-0.0481	0.0215115
0.04333	-0.0481	-0.00191453
0.03824	-0.0481	0.00193266
0.03314	-0.0481	-0.00884678
0.02804	-0.0481	0.00215504
0.02294	-0.0481	-0.00947814
0.01784	-0.0481	-0.00382179
0.01275	-0.0481	-0.00656647
0.00765	-0.0481	-0.00477271
0.00255	-0.0481	-0.0221195
-0.00255	-0.0481	-0.0488923
-0.00765	-0.0481	-0.108943
-0.01275	-0.0481	-0.172264
-0.01784	-0.0481	-0.2421
-0.02294	-0.0481	-0.273873
-0.02804	-0.0481	-0.123618
-0.03314	-0.0481	-0.0861811
-0.03824	-0.0481	-0.0723495
-0.04333	-0.0481	-0.0734576
-0.04843	-0.0481	-0.0774941
-0.05353	-0.0481	-0.0509419
-0.05863	-0.0481	-0.0114506
-0.06373	-0.0481	-0.00459678
-0.06882	-0.0481	-0.0191804
-0.07392	-0.0481	-0.00695577
-0.07902	-0.0481	-0.00286907
-0.08412	-0.0481	0.00884807
-0.08922	-0.0481	-0.00436617
-0.09431	-0.0481	0.0165656
-0.09941	-0.0481	0.0206718
-0.10451	-0.0481	0.0045314
-0.10961	-0.0481	-0.00798158
-0.11471	-0.0481	-0.00770331
-0.1198	-0.0481	-0.00565937
-0.1249	-0.0481	0.013892
-0.13	-0.0481	0.00902861
-0.13	-0.04304	-0.000659278
-0.1249	-0.04304	0.00725124
-0.1198	-0.04304	0.00517325
-0.11471	-0.04304	0.00118878
-0.10961	-0.04304	0.0066593
-0.10451	-0.04304	0.0154476
-0.09941	-0.04304	0.00827486
-0.09431	-0.04304	-0.00466324
-0.08922	-0.04304	-0.0110202
-0.08412	-0.04304	-0.0068719
-0.07902	-0.04304	-0.00607692
-0.07392	-0.04304	0.0135595
-0.06882	-0.04304	-0.00919901
-0.06373	-0.04304	-0.0186701
-0.05863	-0.04304	-0.0227352
-0.05353	-0.04304	-0.0182357
-0.04843	-0.04304	0.0518034
-0.04333	-0.04304	0.153295
-0.03824	-0.04304	-0.00100412
-0.03314	-0.04304	-0.066373
-0.02804	-0.04304	-0.0437819
-0.02294	-0.04304	0.00169194
-0.01784	-0.04304	-0.102259
-0.01275	-0.04304	-0.0970514
-0.00765	-0.04304	-0.0530919
-0.00255	-0.04304	-0.0308845
0.00255	-0.04304	-0.0263826
0.00765	-0.04304	-0.00921294
0.01275	-0.04304	-0.00193572
0.01784	-0.04304	-0.00888826
0.02294	-0.04304	0.00163504
0.02804	-0.04304	0.0150894
0.03314	-0.04304	-0.0110341
0.03824	-0.04304	0.0131156
0.04333	-0.04304	0.0134842
0.04843	-0.04304	0.000173422
0.05353	-0.04304	0.0150741
0.05863	-0.04304	0.00436331
0.06373	-0.04304	0.00971479
0.06882	-0.04304	0.000664662
0.07392	-0.04304	0.015272
0.07902	-0.04304	0.0181782
0.08412	-0.04304	0.0195518
0.08922	-0.04304	0.0204207
0.09431	-0.04304	0.00875634
0.09941	-0.04304	0.0132698
0.10451	-0.04304	0.0118758
0.10961	-0.04304	0.00310173
0.11471	-0.04304	0.019163
0.1198	-0.04304	0.0062605
0.1249	-0.04304	0.0120977
0.13	-0.04304	0.00399943
0.13	-0.03797	0.00413608
0.1249	-0.03797	0.0162128
0.1198	-0.03797	0.0185862
0.11471	-0.03797	0.00106273
0.10961	-0.03797	0.0143586
0.10451	-0.03797	-0.00369844
0.09941	-0.03797	0.0125093
0.09431	-0.03797	0.0099073
0.08922	-0.03797	0.0146466
0.08412	-0.03797	0.0051755
0.07902	-0.03797	0.00889326
0.07392	-0.03797	0.0195983
0.06882	-0.03797	0.00323551
0.06373	-0.03797	0.0192785
0.05863	-0.03797	0.00619104
0.05353	-0.03797	0.00598074
0.04843	-0.03797	-0.00243563
0.04333	-0.03797	-0.00878862
0.03824	-0.03797	0.00618666
0.03314	-0.03797	-0.00524083
0.02804	-0.03797	-0.00372465
0.02294	-0.03797	0.000331306
0.01784	-0.03797	-0.00970443
0.01275	-0.03797	0.00390068
0.00765	-0.03797	-0.00413582
0.00255	-0.03797	-0.0212856
-0.00255	-0.03797	-0.0416528
-0.00765	-0.03797	-0.0414792
-0.01275	-0.03797	-0.0732577
-0.01784	-0.03797	-0.123526
-0.02294	-0.03797	-0.0894097
-0.02804	-0.03797	0.00504585
-0.03314	-0.03797	0.050082
-0.03824	-0.03797	0.0663634
-0.04333	-0.03797	0.0824354
-0.04843	-0.03797	0.0031238
-0.05353	-0.03797	-0.0210607
-0.05863	-0.03797	0.000112001
-0.06373	-0.03797	-0.0119812
-0.06882	-0.03797	-0.00896548
-0.07392	-0.03797	0.00387266
-0.07902	-0.03797	0.00826861
-0.08412	-0.03797	-0.00598538
-0.08922	-0.03797	-0.000733839
-0.09431	-0.03797	0.00566478
-0.09941	-0.03797	0.0195688
-0.10451	-0.03797	-0.00452155
-0.10961	-0.03797	0.00182268
-0.11471	-0.03797	-0.0103085
-0.1198	-0.03797	0.00249796
-0.1249	-0.03797	0.000326704
-0.13	-0.03797	0.00520643
-0.13	-0.03291	0.0104225
-0.1249	-0.03291	0.0112708
-0.1198	-0.03291	-0.00810866
-0.11471	-0.03291	0.0102419
-0.10961	-0.03291	0.0102862
-0.10451	-0.03291	0.00262701
-0.09941	-0.03291	0.00380628
-0.09431	-0.03291	-0.00703266
-0.08922	-0.03291	0.000741478
-0.08412	-0.03291	-0.00137914
-0.07902	-0.03291	-0.00874359
-0.07392	-0.03291	0.0154619
-0.06882	-0.03291	-0.0191507
-0.06373	-0.03291	-0.0184258
-0.05863	-0.03291	-0.012671
-0.05353	-0.03291	-0.0168421
-0.04843	-0.03291	-0.00599215
-0.04333	-0.03291	0.0153087
-0.03824	-0.03291	0.0737072
-0.03314	-0.03291	0.0302021
-0.02804	-0.03291	0.0146153
-0.02294	-0.03291	-0.0290478
-0.01784	-0.03291	-0.10142
-0.01275	-0.03291	-0.065073
-0.00765	-0.03291	-0.0432507
-0.00255	-0.03291	-0.0259968
0.00255	-0.03291	-0.0347436
0.00765	-0.03291	-0.0185463
0.01275	-0.03291	-0.0160441
0.01784	-0.03291	-0.00794868
0.02294	-0.03291	0.00230326
0.02804	-0.03291	0.00404937
0.03314	-0.03291	0.00294442
0.03824	-0.03291	0.0115689
0.04333	-0.03291	0.00808083
0.04843	-0.03291	0.0247474
0.05353	-0.03291	0.0221038
0.05863	-0.03291	0.0243034
0.06373	-0.03291	0.0275054
0.06882	-0.03291	0.00953858
0.07392	-0.03291	0.00222135
0.07902	-0.03291	0.0224125
0.08412	-0.03291	-0.00277516
0.08922	-0.03291	0.024917
0.09431	-0.03291	0.0137522
0.09941	-0.03291	-0.00102974
0.10451	-0.03291	-0.000213308
0.10961	-0.03291	0.0144016
0.11471	-0.03291	0.0128593
0.1198	-0.03291	0.00905693
0.1249	-0.03291	0.0126895
0.13	-0.03291	-0.000151329
0.13	-0.02785	0.00776826
0.1249	-0.02785	0.00459128
0.1198	-0.02785	-0.00152134
0.11471	-0.02785	0.0127352
0.10961	-0.02785	-0.00774056
0.10451	-0.02785	0.01499
0.09941	-0.02785	-0.00312598
0.09431	-0.02785	0.0248194
0.08922	-0.02785	0.0110529
0.08412	-0.02785	0.0122318
0.07902	-0.02785	0.0249105
0.07392	-0.02785	0.0135109
0.06882	-0.02785	0.0259675
0.06373	-0.02785	0.0151632
0.05863	-0.02785	0.0222803
0.05353	-0.02785	0.0290021
0.04843	-0.02785	0.0205799
0.04333	-0.02785	0.0152064
0.03824	-0.02785	0.0079236
0.03314	-0.02785	0.00696109
0.02804	-0.02785	0.00243641
0.02294	-0.02785	0.0162421
0.01784	-0.02785	-0.0302642
0.01275	-0.02785	-0.0193251
0.00765	-0.02785	-0.0219064
0.00255	-0.02785	-0.0168688
-0.00255	-0.02785	0.00115218
-0.00765	-0.02785	-0.02643
-0.01275	-0.02785	-0.0296658
-0.01784	-0.02785	-0.0107884
-0.02294	-0.02785	-0.0143021
-0.02804	-0.02785	-0.00263834
-0.03314	-0.02785	0.00380278
-0.03824	-0.02785	0.0207511
-0.04333	-0.02785	0.00651587
-0.04843	-0.02785	-0.0220957
-0.05353	-0.02785	-0.000329762
-0.05863	-0.02785	-0.00689562
-0.06373	-0.02785	-0.00883644
-0.06882	-0.02785	-0.0107887
-0.07392	-0.02785	-0.015988
-0.07902	-0.02785	-0.00878956
-0.08412	-0.02785	0.00950033
-0.08922	-0.02785	-0.00133756
-0.09431	-0.02785	0.00998445
-0.09941	-0.02785	-0.00208578
-0.10451	-0.02785	0.00382362
-0.10961	-0.02785	-0.0109101
-0.11471	-0.02785	-0.00840987
-0.1198	-0.02785	-0.00673298
-0.1249	-0.02785	-0.000958268
-0.13	-0.02785	-0.00422463
-0.13	-0.02278	-0.00690896
-0.1249	-0.02278	-0.000317943
-0.1198	-0.02278	0.00668279
-0.11471	-0.02278	-0.0123169
-0.10961	-0.02278	-0.00208889
-0.10451	-0.02278	-0.00535501
-0.09941	-0.02278	-0.0058837
-0.09431	-0.02278	-0.0112407
-0.08922	-0.02278	-0.000905509
-0.08412	-0.02278	-0.00688067
-0.07902	-0.02278	-0.0183611
-0.07392	-0.02278	-0.0110268
-0.06882	-0.02278	-0.00452275
-0.06373	-0.02278	-0.0070923
-0.05863	-0.02278	-0.019052
-0.05353	-0.02278	-0.0068972
-0.04843	-0.02278	-0.0225934
-0.04333	-0.02278	-0.000817984
-0.03824	-0.02278	-0.00764378
-0.03314	-0.02278	0.0180198
-0.02804	-0.02278	-0.0157427
-0.02294	-0.02278	-0.0110819
-0.01784	-0.02278	-0.00659774
-0.01275	-0.02278	0.00234084
-0.00765	-0.02278	-0.0262733
-0.00255	-0.02278	-0.0232997
0.00255	-0.02278	-0.0123784
0.00765	-0.02278	0.00378084
0.01275	-0.02278	-0.00972068
0.01784	-0.02278	-0.00281216
0.02294	-0.02278	-0.00179886
0.02804	-0.02278	0.00724254
0.03314	-0.02278	0.0223583
0.03824	-0.02278	0.021821
0.04333	-0.02278	0.00828084
0.04843	-0.02278	0.0341923
0.05353	-0.02278	0.0172894
0.05863	-0.02278	0.0440623
0.06373	-0.02278	0.0361925
0.06882	-0.02278	0.0370982
0.07392	-0.02278	0.0430404
0.07902	-0.02278	0.0235924
0.08412	-0.02278	0.0220049
0.08922	-0.02278	0.00621876
0.09431	-0.02278	0.00173726
0.09941	-0.02278	0.0126785
0.10451	-0.02278	0.0167381
0.10961	-0.02278	-0.00915192
0.11471	-0.02278	-0.0131512
0.1198	-0.02278	-0.0114689
0.1249	-0.02278	0.00734602
0.13	-0.02278	0.0194505
0.13	-0.01772	0.00206581
0.1249	-0.01772	0.012144
0.1198	-0.01772	0.00996789
0.11471	-0.01772	-0.00269746
0.10961	-0.01772	0.00345394
0.10451	-0.01772	0.00483885
0.09941	-0.01772	0.0101993
0.09431	-0.01772	0.0196339
0.08922	-0.01772	0.00974762
0.08412	-0.01772	0.0215358
0.07902	-0.01772	0.0202384
0.07392	-0.01772	0.0353504
0.06882	-0.01772	0.0505962
0.06373	-0.01772	0.0460319
0.05863	-0.01772	0.0372209
0.05353	-0.01772	0.0326873
0.04843	-0.01772	0.0377381
0.04333	-0.01772	0.00680951
0.03824	-0.01772	0.0148054
0.03314	-0.01772	0.0189215
0.02804	-0.01772	0.00730905
0.02294	-0.01772	0.00104024
0.01784	-0.01772	0.00689546
0.01275	-0.01772	-0.0148263
0.00765	-0.01772	-0.0203894
0.00255	-0.01772	-0.0170354
-0.00255	-0.01772	-0.0136977
-0.00765	-0.01772	-0.0247037
-0.01275	-0.01772	-0.0131636
-0.01784	-0.01772	-0.0138914
-0.02294	-0.01772	-0.00898605
-0.02804	-0.01772	-0.00430039
-0.03314	-0.01772	-0.0235321
-0.03824	-0.01772	-0.000477451
-0.04333	-0.01772	-0.0122154
-0.04843	-0.01772	-0.0132663
-0.05353	-0.01772	-0.0054394
-0.05863	-0.01772	0.00830629
-0.06373	-0.01772	0.00442085
-0.06882	-0.01772	0.0157809
-0.07392	-0.01772	-0.00636858
-0.07902	-0.01772	-0.0159241
-0.08412	-0.01772	-0.00496009
-0.08922	-0.01772	0.00369558
-0.09431	-0.01772	0.0247261
-0.09941	-0.01772	-0.00338733
-0.10451	-0.01772	-0.0111855
-0.10961	-0.01772	0.00543107
-0.11471	-0.01772	-0.00276792
-0.1198	-0.01772	-0.00234271
-0.1249	-0.01772	0.00146107
-0.13	-0.01772	0.00661857
-0.13	-0.01266	-0.00677471
-0.1249	-0.01266	0.00687936
-0.1198	-0.01266	-0.00284421
-0.11471	-0.01266	0.00255236
-0.10961	-0.01266	-0.0141773
-0.10451	-0.01266	-0.00499967
-0.09941	-0.01266	-0.0058791
-0.09431	-0.01266	0.00202609
-0.08922	-0.01266	0.00177009
-0.08412	-0.01266	-0.00321396
-0.07902	-0.01266	-0.0170924
-0.07392	-0.01266	0.0127923
-0.06882	-0.01266	-0.00143793
-0.06373	-0.01266	0.0067793
-0.05863	-0.01266	-0.0110634
-0.05353	-0.01266	-0.00157396
-0.04843	-0.01266	0.0116197
-0.04333	-0.01266	0.00272014
-0.03824	-0.01266	0.00585835
-0.03314	-0.01266	0.00189161
-0.02804	-0.01266	-0.0152843
-0.02294	-0.01266	-0.00345115
-0.01784	-0.01266	-0.00531169
-0.01275	-0.01266	-0.00166641
-0.00765	-0.01266	-0.0160187
-0.00255	-0.01266	-0.0137194
0.00255	-0.01266	0.0049136
0.00765	-0.01266	-0.0152976
0.01275	-0.01266	0.0084094
0.01784	-0.01266	0.000642733
0.02294	-0.01266	0.0100686
0.02804	-0.01266	0.0146388
0.03314	-0.01266	0.00490233
0.03824	-0.01266	0.0247768
0.04333	-0.01266	0.0307775
0.04843	-0.01266	0.0425982
0.05353	-0.01266	0.0514266
0.05863	-0.01266	0.05901
0.06373	-0.01266	0.0717668
0.06882	-0.01266	0.0737093
0.07392	-0.01266	0.0709792
0.07902	-0.01266	0.0447236
0.08412	-0.01266	0.0290152
0.08922	-0.01266	0.0260724
0.09431	-0.01266	0.00787523
0.09941	-0.01266	0.0280151
0.10451	-0.01266	-0.00446679
0.10961	-0.01266	0.0242736
0.11471	-0.01266	-0.00677024
0.1198	-0.01266	0.00480061
0.1249	-0.01266	0.0132475
0.13	-0.01266	0.00902207
0.13	-0.00759	0.0011946
0.1249	-0.00759	0.0178468
0.1198	-0.00759	0.00681835
0.11471	-0.00759	-0.0119506
0.10961	-0.00759	0.00346603
0.10451	-0.00759	0.0137932
0.09941	-0.00759	0.0168059
0.09431	-0.00759	0.00495401
0.08922	-0.00759	0.0180792
0.08412	-0.00759	0.0271937
0.07902	-0.00759	0.0374087
0.07392	-0.00759	0.0793167
0.06882	-0.00759	0.104832
0.06373	-0.00759	0.130624
0.05863	-0.00759	0.13417
0.05353	-0.00759	0.121137
0.04843	-0.00759	0.158008
0.04333	-0.00759	0.137441
0.03824	-0.00759	0.0569606
[truncated: 2,321 more rows]

## Sheet: F3k
Note:	The units for x and y axes are driving voltages of the scanning galvo.
	A rough conversion is: Distance(μm)=197*Voltage(V), but the factor may fluctuate due to little changes in the optical path.
	The scale bars in the photocurrent mappings are calibrated by comparing with optical pictures.
xVoltage	yVoltage	photocurrent
V	V	nA
0.12	0.16	-0.00656
0.1173	0.16	0.00984
0.11461	0.16	0.00844
0.11191	0.16	0.01258
0.10921	0.16	0.01265
0.10652	0.16	-0.00409
0.10382	0.16	0.01553
0.10112	0.16	0.00291
0.09843	0.16	0.00373
0.09573	0.16	-0.00236
0.09303	0.16	0.00528
0.09034	0.16	0.000720716
0.08764	0.16	0.02462
0.08494	0.16	0.00564
0.08225	0.16	0.00442
0.07955	0.16	0.000711533
0.07685	0.16	-0.0078
0.07416	0.16	-0.000749337
0.07146	0.16	0.00932
0.06876	0.16	0.00337
0.06607	0.16	0.00939
0.06337	0.16	0.02788
0.06067	0.16	-0.00919
0.05798	0.16	0.01398
0.05528	0.16	0.00523
0.05258	0.16	0.01526
0.04989	0.16	-0.00543
0.04719	0.16	0.01794
0.04449	0.16	0.00772
0.0418	0.16	0.0168
0.0391	0.16	0.000528003
0.0364	0.16	0.00694
0.03371	0.16	0.02117
0.03101	0.16	0.00076456
0.02831	0.16	0.01943
0.02562	0.16	-0.00312
0.02292	0.16	0.00517
0.02022	0.16	0.03087
0.01753	0.16	0.00349
0.01483	0.16	0.03224
0.01213	0.16	0.01263
0.00944	0.16	0.02365
0.00674	0.16	0.00414
0.00404	0.16	-0.00966
0.00135	0.16	0.00727
-0.00135	0.16	0.00966
-0.00404	0.16	-0.00209
-0.00674	0.16	0.00595
-0.00944	0.16	-0.01356
-0.01213	0.16	0.01617
-0.01483	0.16	0.00234
-0.01753	0.16	0.00213
-0.02022	0.16	-0.01025
-0.02292	0.16	0.01727
-0.02562	0.16	0.01005
-0.02831	0.16	-0.00338
-0.03101	0.16	-0.00751
-0.03371	0.16	0.00134
-0.0364	0.16	0.01138
-0.0391	0.16	0.00195
-0.0418	0.16	0.02433
-0.04449	0.16	-0.00832
-0.04719	0.16	-0.01561
-0.04989	0.16	0.00414
-0.05258	0.16	-0.00982
-0.05528	0.16	-0.00825
-0.05798	0.16	0.0191
-0.06067	0.16	-0.01175
-0.06337	0.16	-0.01285
-0.06607	0.16	-0.00191
-0.06876	0.16	-0.01826
-0.07146	0.16	0.01715
-0.07416	0.16	-0.01833
-0.07685	0.16	0.00897
-0.07955	0.16	0.00392
-0.08225	0.16	-0.02757
-0.08494	0.16	-0.00566
-0.08764	0.16	-0.02576
-0.09034	0.16	-0.01245
-0.09303	0.16	-0.01675
-0.09573	0.16	-0.00754
-0.09843	0.16	0.01099
-0.10112	0.16	0.00828
-0.10382	0.16	-0.01707
-0.10652	0.16	-0.00769
-0.10921	0.16	-0.02968
-0.11191	0.16	-0.00211
-0.11461	0.16	-0.00874
-0.1173	0.16	-0.02036
-0.12	0.16	7.02172e-05
-0.12	0.15731	-0.01448
-0.1173	0.15731	-0.01498
-0.11461	0.15731	-0.01381
-0.11191	0.15731	-0.00521
-0.10921	0.15731	-0.01406
-0.10652	0.15731	-0.000724442
-0.10382	0.15731	-0.00499
-0.10112	0.15731	-0.02211
-0.09843	0.15731	0.00369
-0.09573	0.15731	-0.00826
-0.09303	0.15731	-0.01342
-0.09034	0.15731	0.00141
-0.08764	0.15731	-0.0232
-0.08494	0.15731	0.00388
-0.08225	0.15731	-0.00704
-0.07955	0.15731	0.00647
-0.07685	0.15731	0.00477
-0.07416	0.15731	0.0096
-0.07146	0.15731	-0.01932
-0.06876	0.15731	-0.01071
-0.06607	0.15731	-0.00387
-0.06337	0.15731	-0.00504
-0.06067	0.15731	-0.000763016
-0.05798	0.15731	0.0109
-0.05528	0.15731	-0.00361
-0.05258	0.15731	-0.00536
-0.04989	0.15731	-0.00421
-0.04719	0.15731	-0.00263
-0.04449	0.15731	0.000275563
-0.0418	0.15731	-0.00951
-0.0391	0.15731	-0.00784
-0.0364	0.15731	-0.00592
-0.03371	0.15731	-0.00388
-0.03101	0.15731	-0.00746
-0.02831	0.15731	0.00924
-0.02562	0.15731	0.01001
-0.02292	0.15731	0.000173525
-0.02022	0.15731	0.00258
-0.01753	0.15731	-0.00428
-0.01483	0.15731	-0.01339
-0.01213	0.15731	0.01494
-0.00944	0.15731	0.01938
-0.00674	0.15731	0.00453
-0.00404	0.15731	0.01563
-0.00135	0.15731	0.01972
0.00135	0.15731	0.000650359
0.00404	0.15731	0.02825
0.00674	0.15731	0.02217
0.00944	0.15731	0.00966
0.01213	0.15731	0.02546
0.01483	0.15731	0.03142
0.01753	0.15731	0.000392383
0.02022	0.15731	0.029
0.02292	0.15731	0.02653
0.02562	0.15731	0.00493
0.02831	0.15731	0.02116
0.03101	0.15731	0.02231
0.03371	0.15731	-0.00103
0.0364	0.15731	0.01303
0.0391	0.15731	0.02312
0.0418	0.15731	0.01256
0.04449	0.15731	0.00491
0.04719	0.15731	0.01693
0.04989	0.15731	-0.00601
0.05258	0.15731	0.01868
0.05528	0.15731	0.00975
0.05798	0.15731	0.01484
0.06067	0.15731	0.01288
0.06337	0.15731	-0.000881907
0.06607	0.15731	0.01442
0.06876	0.15731	0.00234
0.07146	0.15731	0.01687
0.07416	0.15731	0.00636
0.07685	0.15731	-0.0018
0.07955	0.15731	-0.00389
0.08225	0.15731	0.01716
0.08494	0.15731	0.00266
0.08764	0.15731	-0.00965
0.09034	0.15731	-0.0045
0.09303	0.15731	0.01791
0.09573	0.15731	0.01958
0.09843	0.15731	-0.00074544
0.10112	0.15731	0.00137
0.10382	0.15731	-0.00216
0.10652	0.15731	-0.00771
0.10921	0.15731	0.01625
0.11191	0.15731	0.00892
0.11461	0.15731	0.00418
0.1173	0.15731	0.01026
0.12	0.15731	-0.00837
0.12	0.15462	0.00954
0.1173	0.15462	-0.00801
0.11461	0.15462	-0.00341
0.11191	0.15462	0.00156
0.10921	0.15462	0.00948
0.10652	0.15462	-0.00796
0.10382	0.15462	-0.01216
0.10112	0.15462	0.00964
0.09843	0.15462	-0.00122
0.09573	0.15462	0.00405
0.09303	0.15462	-0.00386
0.09034	0.15462	0.01379
0.08764	0.15462	0.01104
0.08494	0.15462	0.00103
0.08225	0.15462	0.01051
0.07955	0.15462	-0.00446
0.07685	0.15462	-0.01366
0.07416	0.15462	0.01299
0.07146	0.15462	0.02165
0.06876	0.15462	0.00829
0.06607	0.15462	0.01703
0.06337	0.15462	0.03045
0.06067	0.15462	-0.00296
0.05798	0.15462	0.0188
0.05528	0.15462	0.004
0.05258	0.15462	-0.01078
0.04989	0.15462	0.01549
0.04719	0.15462	0.00471
0.04449	0.15462	0.03643
0.0418	0.15462	-0.00975
0.0391	0.15462	0.02453
0.0364	0.15462	0.01958
0.03371	0.15462	0.02698
0.03101	0.15462	-0.00568
0.02831	0.15462	0.02332
0.02562	0.15462	0.01193
0.02292	0.15462	0.02489
0.02022	0.15462	0.01805
0.01753	0.15462	0.02508
0.01483	0.15462	-0.000276829
0.01213	0.15462	0.03956
0.00944	0.15462	0.03452
0.00674	0.15462	0.01376
0.00404	0.15462	0.01101
0.00135	0.15462	0.02243
-0.00135	0.15462	-0.000884231
-0.00404	0.15462	0.01928
-0.00674	0.15462	0.0178
-0.00944	0.15462	-0.00351
-0.01213	0.15462	0.02559
-0.01483	0.15462	-0.00248
-0.01753	0.15462	0.01149
-0.02022	0.15462	0.00394
-0.02292	0.15462	0.01006
-0.02562	0.15462	-0.00893
-0.02831	0.15462	0.0067
-0.03101	0.15462	-0.01072
-0.03371	0.15462	-0.0047
-0.0364	0.15462	0.00464
-0.0391	0.15462	0.01598
-0.0418	0.15462	0.01649
-0.04449	0.15462	-0.00476
-0.04719	0.15462	0.00432
-0.04989	0.15462	0.00304
-0.05258	0.15462	0.000739154
-0.05528	0.15462	-0.00632
-0.05798	0.15462	-0.00786
-0.06067	0.15462	-0.00785
-0.06337	0.15462	-0.01922
-0.06607	0.15462	-0.00609
-0.06876	0.15462	-0.01829
-0.07146	0.15462	-0.01989
-0.07416	0.15462	-0.01618
-0.07685	0.15462	-0.01228
-0.07955	0.15462	0.00119
-0.08225	0.15462	-0.01008
-0.08494	0.15462	0.00344
-0.08764	0.15462	-0.01874
-0.09034	0.15462	-0.00275
-0.09303	0.15462	-0.00752
-0.09573	0.15462	0.01837
-0.09843	0.15462	-0.02012
-0.10112	0.15462	-0.02187
-0.10382	0.15462	0.00887
-0.10652	0.15462	0.02544
-0.10921	0.15462	-0.02033
-0.11191	0.15462	-0.00561
-0.11461	0.15462	-0.0142
-0.1173	0.15462	-0.01415
-0.12	0.15462	-0.00948
-0.12	0.15193	-0.00991
-0.1173	0.15193	-0.00129
-0.11461	0.15193	-0.03057
-0.11191	0.15193	-0.00574
-0.10921	0.15193	3.15979e-05
-0.10652	0.15193	-0.00561
-0.10382	0.15193	0.0042
-0.10112	0.15193	-0.00579
-0.09843	0.15193	0.00574
-0.09573	0.15193	0.00529
-0.09303	0.15193	-0.00155
-0.09034	0.15193	-0.01413
-0.08764	0.15193	-0.00893
-0.08494	0.15193	0.0025
-0.08225	0.15193	-0.01881
-0.07955	0.15193	-0.01185
-0.07685	0.15193	-0.01702
-0.07416	0.15193	0.00506
-0.07146	0.15193	0.00393
-0.06876	0.15193	0.01237
-0.06607	0.15193	-0.01132
-0.06337	0.15193	-0.00989
-0.06067	0.15193	-0.01275
-0.05798	0.15193	0.01956
-0.05528	0.15193	0.00302
-0.05258	0.15193	0.00345
-0.04989	0.15193	0.000462912
-0.04719	0.15193	0.00146
-0.04449	0.15193	-0.00438
-0.0418	0.15193	-0.01143
-0.0391	0.15193	0.0028
-0.0364	0.15193	-0.00557
-0.03371	0.15193	0.0119
-0.03101	0.15193	-0.00738
-0.02831	0.15193	-0.00237
-0.02562	0.15193	-0.0117
-0.02292	0.15193	0.0109
-0.02022	0.15193	-0.01702
-0.01753	0.15193	0.000766041
-0.01483	0.15193	0.01574
-0.01213	0.15193	0.01209
-0.00944	0.15193	0.00232
-0.00674	0.15193	-0.00149
-0.00404	0.15193	0.00526
-0.00135	0.15193	0.01366
0.00135	0.15193	0.03311
0.00404	0.15193	0.01219
0.00674	0.15193	0.05458
0.00944	0.15193	0.02551
0.01213	0.15193	0.03003
0.01483	0.15193	0.02086
0.01753	0.15193	0.000872925
0.02022	0.15193	0.02709
0.02292	0.15193	0.01583
0.02562	0.15193	0.02783
0.02831	0.15193	0.00357
0.03101	0.15193	0.01759
0.03371	0.15193	0.0124
0.0364	0.15193	0.03208
0.0391	0.15193	0.01696
0.0418	0.15193	0.01343
0.04449	0.15193	0.01831
0.04719	0.15193	0.0264
0.04989	0.15193	-0.00071192
0.05258	0.15193	0.01805
0.05528	0.15193	0.000333169
0.05798	0.15193	0.02288
0.06067	0.15193	0.00713
0.06337	0.15193	-0.09322
0.06607	0.15193	0.01365
0.06876	0.15193	0.00381
0.07146	0.15193	0.00398
0.07416	0.15193	0.01421
0.07685	0.15193	0.02091
0.07955	0.15193	0.00148
0.08225	0.15193	0.01184
0.08494	0.15193	0.00928
0.08764	0.15193	0.00411
0.09034	0.15193	-0.00966
0.09303	0.15193	0.01206
0.09573	0.15193	0.00359
0.09843	0.15193	0.01178
0.10112	0.15193	0.00305
0.10382	0.15193	-0.00597
0.10652	0.15193	0.1933
0.10921	0.15193	-0.01714
0.11191	0.15193	0.01085
0.11461	0.15193	0.02651
0.1173	0.15193	0.00405
0.12	0.15193	-0.00626
0.12	0.14924	0.01834
0.1173	0.14924	-0.01038
0.11461	0.14924	-0.01258
0.11191	0.14924	-0.00262
0.10921	0.14924	0.00908
0.10652	0.14924	0.00806
0.10382	0.14924	-0.00898
0.10112	0.14924	0.01283
0.09843	0.14924	-0.01176
0.09573	0.14924	-0.01135
0.09303	0.14924	0.02267
0.09034	0.14924	0.01998
0.08764	0.14924	0.00408
0.08494	0.14924	0.02292
0.08225	0.14924	-0.00429
0.07955	0.14924	-0.01228
0.07685	0.14924	0.02359
0.07416	0.14924	0.00937
0.07146	0.14924	-0.000982003
0.06876	0.14924	-0.00491
0.06607	0.14924	0.0116
0.06337	0.14924	-0.0066
0.06067	0.14924	0.02683
0.05798	0.14924	0.00508
0.05528	0.14924	0.00535
0.05258	0.14924	0.02197
0.04989	0.14924	0.01693
0.04719	0.14924	0.02706
0.04449	0.14924	0.02031
0.0418	0.14924	0.01935
0.0391	0.14924	0.02094
0.0364	0.14924	0.01671
0.03371	0.14924	0.02822
0.03101	0.14924	0.00733
0.02831	0.14924	0.00642
0.02562	0.14924	0.02226
0.02292	0.14924	0.04326
0.02022	0.14924	0.02491
0.01753	0.14924	0.0487
0.01483	0.14924	0.01631
0.01213	0.14924	0.03378
0.00944	0.14924	0.02416
0.00674	0.14924	0.02396
0.00404	0.14924	0.02882
0.00135	0.14924	0.0282
-0.00135	0.14924	-0.00175
-0.00404	0.14924	-0.00892
-0.00674	0.14924	0.00787
-0.00944	0.14924	0.02103
-0.01213	0.14924	0.03141
-0.01483	0.14924	-0.00528
-0.01753	0.14924	0.01422
-0.02022	0.14924	0.00404
-0.02292	0.14924	-0.000954259
-0.02562	0.14924	-0.00345
-0.02831	0.14924	0.00853
-0.03101	0.14924	0.00233
-0.03371	0.14924	-0.01128
-0.0364	0.14924	-0.0071
-0.0391	0.14924	0.01048
-0.0418	0.14924	0.00569
-0.04449	0.14924	-0.0186
-0.04719	0.14924	-0.00819
-0.04989	0.14924	-0.01314
-0.05258	0.14924	-0.00103
-0.05528	0.14924	0.00158
-0.05798	0.14924	0.01133
-0.06067	0.14924	-0.01301
-0.06337	0.14924	-0.000513904
-0.06607	0.14924	-0.01097
-0.06876	0.14924	-0.02602
-0.07146	0.14924	0.01776
-0.07416	0.14924	-0.00357
-0.07685	0.14924	-0.00949
-0.07955	0.14924	-0.01645
-0.08225	0.14924	-0.00186
-0.08494	0.14924	-0.00804
-0.08764	0.14924	-0.01572
-0.09034	0.14924	0.00462
-0.09303	0.14924	-0.01076
-0.09573	0.14924	-0.01885
-0.09843	0.14924	-0.00914
-0.10112	0.14924	-0.02079
-0.10382	0.14924	-0.01101
-0.10652	0.14924	0.00149
-0.10921	0.14924	-0.00714
-0.11191	0.14924	-0.02082
-0.11461	0.14924	0.02229
-0.1173	0.14924	-0.0209
-0.12	0.14924	-0.00792
-0.12	0.14655	-0.00972
-0.1173	0.14655	-0.01159
-0.11461	0.14655	-0.02376
-0.11191	0.14655	0.01871
-0.10921	0.14655	-0.01913
-0.10652	0.14655	-0.00871
-0.10382	0.14655	-0.02334
-0.10112	0.14655	-0.00877
-0.09843	0.14655	-0.0197
-0.09573	0.14655	-0.0068
-0.09303	0.14655	-0.00498
-0.09034	0.14655	0.00715
-0.08764	0.14655	-0.00746
-0.08494	0.14655	-0.00791
-0.08225	0.14655	-0.01063
-0.07955	0.14655	-0.01456
-0.07685	0.14655	-0.01068
-0.07416	0.14655	-0.00325
-0.07146	0.14655	-0.00201
-0.06876	0.14655	-0.00536
-0.06607	0.14655	-0.00954
-0.06337	0.14655	0.0096
-0.06067	0.14655	-0.01889
-0.05798	0.14655	-0.00388
-0.05528	0.14655	-0.0058
-0.05258	0.14655	-0.00481
-0.04989	0.14655	0.00323
-0.04719	0.14655	-0.02356
-0.04449	0.14655	-0.008
-0.0418	0.14655	-0.00139
-0.0391	0.14655	0.00696
-0.0364	0.14655	0.01262
-0.03371	0.14655	-0.00358
-0.03101	0.14655	-0.000750207
-0.02831	0.14655	0.01158
-0.02562	0.14655	0.00739
-0.02292	0.14655	-0.000264822
-0.02022	0.14655	0.0187
-0.01753	0.14655	0.01805
-0.01483	0.14655	0.00292
-0.01213	0.14655	0.01292
-0.00944	0.14655	0.00154
-0.00674	0.14655	-0.0083
-0.00404	0.14655	0.01981
-0.00135	0.14655	0.01187
0.00135	0.14655	0.03329
0.00404	0.14655	0.02685
0.00674	0.14655	0.03309
0.00944	0.14655	0.03896
0.01213	0.14655	0.04306
0.01483	0.14655	0.04403
0.01753	0.14655	0.00835
0.02022	0.14655	0.03731
0.02292	0.14655	0.01939
0.02562	0.14655	0.05685
0.02831	0.14655	0.04227
0.03101	0.14655	0.02894
0.03371	0.14655	0.03082
0.0364	0.14655	0.01237
0.0391	0.14655	0.02779
0.0418	0.14655	0.01897
0.04449	0.14655	-0.00401
0.04719	0.14655	0.03827
0.04989	0.14655	0.03217
0.05258	0.14655	0.01042
0.05528	0.14655	0.02613
0.05798	0.14655	0.02151
0.06067	0.14655	0.00957
0.06337	0.14655	0.01267
0.06607	0.14655	0.02145
0.06876	0.14655	0.01287
0.07146	0.14655	0.00284
0.07416	0.14655	0.02095
0.07685	0.14655	-0.0035
0.07955	0.14655	-0.01585
0.08225	0.14655	0.01254
0.08494	0.14655	0.01173
0.08764	0.14655	0.00953
0.09034	0.14655	-0.01243
0.09303	0.14655	0.02048
0.09573	0.14655	0.00522
0.09843	0.14655	0.00695
0.10112	0.14655	-0.00122
0.10382	0.14655	0.00501
0.10652	0.14655	-0.01144
0.10921	0.14655	-0.01381
0.11191	0.14655	-0.00148
0.11461	0.14655	0.02308
0.1173	0.14655	0.02329
0.12	0.14655	0.00806
0.12	0.14387	0.00134
0.1173	0.14387	0.01331
0.11461	0.14387	-0.00714
0.11191	0.14387	0.00168
0.10921	0.14387	0.00433
0.10652	0.14387	-0.01156
0.10382	0.14387	0.01579
0.10112	0.14387	0.01487
0.09843	0.14387	0.01345
0.09573	0.14387	-0.00173
0.09303	0.14387	0.01163
0.09034	0.14387	-0.00536
0.08764	0.14387	0.02009
0.08494	0.14387	0.01573
0.08225	0.14387	0.01568
0.07955	0.14387	0.00611
0.07685	0.14387	-0.00651
0.07416	0.14387	0.01089
0.07146	0.14387	0.01513
0.06876	0.14387	0.024
0.06607	0.14387	0.01423
0.06337	0.14387	0.00789
0.06067	0.14387	-0.07294
0.05798	0.14387	0.02182
0.05528	0.14387	0.01798
0.05258	0.14387	0.03491
0.04989	0.14387	0.02201
0.04719	0.14387	0.04108
0.04449	0.14387	0.0173
0.0418	0.14387	0.02471
0.0391	0.14387	0.02217
0.0364	0.14387	0.04667
0.03371	0.14387	0.05333
0.03101	0.14387	0.03661
0.02831	0.14387	0.04083
0.02562	0.14387	0.05474
0.02292	0.14387	0.04502
0.02022	0.14387	0.0171
0.01753	0.14387	0.03833
0.01483	0.14387	0.03097
0.01213	0.14387	0.03868
0.00944	0.14387	0.04137
0.00674	0.14387	0.03876
0.00404	0.14387	0.03782
0.00135	0.14387	0.01475
-0.00135	0.14387	0.02074
-0.00404	0.14387	0.01641
-0.00674	0.14387	0.02309
-0.00944	0.14387	0.02858
-0.01213	0.14387	0.01014
-0.01483	0.14387	0.0335
-0.01753	0.14387	0.0069
-0.02022	0.14387	0.00916
-0.02292	0.14387	0.01344
-0.02562	0.14387	-0.0085
-0.02831	0.14387	-0.00498
-0.03101	0.14387	-0.00142
-0.03371	0.14387	0.00111
-0.0364	0.14387	0.01527
-0.0391	0.14387	-0.00756
-0.0418	0.14387	0.00418
-0.04449	0.14387	-0.01268
-0.04719	0.14387	-0.00633
-0.04989	0.14387	0.01049
-0.05258	0.14387	-0.01315
-0.05528	0.14387	0.00445
-0.05798	0.14387	-0.03056
-0.06067	0.14387	-0.00864
-0.06337	0.14387	-0.00577
-0.06607	0.14387	-0.02323
-0.06876	0.14387	0.00726
-0.07146	0.14387	-0.00804
-0.07416	0.14387	0.01131
-0.07685	0.14387	-0.00755
-0.07955	0.14387	-0.01395
-0.08225	0.14387	-0.00273
-0.08494	0.14387	-0.0183
-0.08764	0.14387	-0.000644841
-0.09034	0.14387	-0.00604
-0.09303	0.14387	-0.01501
-0.09573	0.14387	0.00278
-0.09843	0.14387	-0.02007
-0.10112	0.14387	-0.00418
-0.10382	0.14387	-0.01121
-0.10652	0.14387	0.0003557
-0.10921	0.14387	-0.01378
-0.11191	0.14387	-0.00357
-0.11461	0.14387	-0.01344
-0.1173	0.14387	0.00849
-0.12	0.14387	-0.0023
-0.12	0.14118	-0.00963
-0.1173	0.14118	-0.03126
-0.11461	0.14118	-0.00503
-0.11191	0.14118	-0.00607
-0.10921	0.14118	-0.00658
-0.10652	0.14118	0.00175
-0.10382	0.14118	-0.00425
-0.10112	0.14118	0.00802
-0.09843	0.14118	0.0032
-0.09573	0.14118	-0.00987
-0.09303	0.14118	0.00896
-0.09034	0.14118	-0.03861
-0.08764	0.14118	-0.02569
-0.08494	0.14118	0.00685
-0.08225	0.14118	-0.00957
-0.07955	0.14118	-0.00599
-0.07685	0.14118	0.000457551
-0.07416	0.14118	0.00323
-0.07146	0.14118	-0.03543
-0.06876	0.14118	-0.01796
-0.06607	0.14118	0.00356
-0.06337	0.14118	-0.00563
-0.06067	0.14118	-0.0036
-0.05798	0.14118	-0.02061
-0.05528	0.14118	-0.01592
-0.05258	0.14118	0.00441
-0.04989	0.14118	0.00497
-0.04719	0.14118	-0.02384
-0.04449	0.14118	0.00987
-0.0418	0.14118	-0.01085
-0.0391	0.14118	0.01964
-0.0364	0.14118	-0.01331
-0.03371	0.14118	0.00227
-0.03101	0.14118	0.00893
-0.02831	0.14118	-0.00607
-0.02562	0.14118	-0.00726
-0.02292	0.14118	0.01664
-0.02022	0.14118	-0.0015
-0.01753	0.14118	-0.00986
-0.01483	0.14118	0.00994
-0.01213	0.14118	-0.00737
-0.00944	0.14118	0.03199
-0.00674	0.14118	0.0272
-0.00404	0.14118	0.00105
-0.00135	0.14118	0.02745
0.00135	0.14118	0.01849
0.00404	0.14118	0.0276
0.00674	0.14118	0.04156
0.00944	0.14118	0.03573
0.01213	0.14118	0.09792
0.01483	0.14118	0.04384
0.01753	0.14118	0.05475
0.02022	0.14118	0.05986
0.02292	0.14118	0.04283
0.02562	0.14118	0.03967
0.02831	0.14118	0.04633
0.03101	0.14118	0.06985
0.03371	0.14118	0.03096
0.0364	0.14118	0.05515
0.0391	0.14118	0.03158
0.0418	0.14118	0.03267
0.04449	0.14118	0.02867
0.04719	0.14118	0.05062
0.04989	0.14118	0.01508
0.05258	0.14118	0.03829
0.05528	0.14118	0.03943
0.05798	0.14118	0.01773
0.06067	0.14118	0.02672
0.06337	0.14118	0.00959
0.06607	0.14118	0.00845
0.06876	0.14118	0.01814
0.07146	0.14118	0.02584
0.07416	0.14118	0.00592
0.07685	0.14118	0.02502
0.07955	0.14118	0.0041
0.08225	0.14118	0.00967
0.08494	0.14118	-0.00628
0.08764	0.14118	0.01277
0.09034	0.14118	-0.000163157
0.09303	0.14118	0.01477
0.09573	0.14118	-0.0092
0.09843	0.14118	0.00538
0.10112	0.14118	-0.01382
0.10382	0.14118	0.02855
0.10652	0.14118	-0.00608
0.10921	0.14118	0.01601
0.11191	0.14118	-0.00962
0.11461	0.14118	-0.00278
0.1173	0.14118	0.00631
0.12	0.14118	-0.01925
0.12	0.13849	0.00472
0.1173	0.13849	0.00924
0.11461	0.13849	0.01827
0.11191	0.13849	0.02555
0.10921	0.13849	0.000219164
0.10652	0.13849	-0.01193
0.10382	0.13849	-0.02066
0.10112	0.13849	0.00208
0.09843	0.13849	0.01366
0.09573	0.13849	-0.01291
0.09303	0.13849	0.02562
0.09034	0.13849	-0.01149
0.08764	0.13849	-0.000981899
0.08494	0.13849	0.00306
0.08225	0.13849	0.02091
0.07955	0.13849	0.01764
0.07685	0.13849	0.02876
0.07416	0.13849	0.03217
0.07146	0.13849	0.01266
0.06876	0.13849	0.01314
0.06607	0.13849	0.00169
0.06337	0.13849	0.00607
0.06067	0.13849	0.04918
0.05798	0.13849	0.0331
0.05528	0.13849	0.02338
0.05258	0.13849	0.01551
0.04989	0.13849	0.03089
0.04719	0.13849	0.0245
0.04449	0.13849	0.05379
0.0418	0.13849	0.05085
0.0391	0.13849	0.15417
0.0364	0.13849	0.07791
0.03371	0.13849	0.06601
0.03101	0.13849	0.06512
0.02831	0.13849	0.05636
0.02562	0.13849	0.06361
0.02292	0.13849	0.05184
0.02022	0.13849	0.08339
0.01753	0.13849	0.08338
0.01483	0.13849	0.05994
0.01213	0.13849	0.05862
0.00944	0.13849	0.06549
0.00674	0.13849	0.06872
0.00404	0.13849	0.08175
0.00135	0.13849	0.02289
-0.00135	0.13849	0.0075
-0.00404	0.13849	0.01824
-0.00674	0.13849	-0.00178
-0.00944	0.13849	0.02716
-0.01213	0.13849	0.01056
-0.01483	0.13849	0.01921
-0.01753	0.13849	-0.00559
-0.02022	0.13849	0.0205
-0.02292	0.13849	0.00683
-0.02562	0.13849	-0.01792
-0.02831	0.13849	0.01884
-0.03101	0.13849	-0.000836629
-0.03371	0.13849	0.00242
-0.0364	0.13849	0.00833
-0.0391	0.13849	-0.01543
-0.0418	0.13849	0.01991
-0.04449	0.13849	-0.00329
-0.04719	0.13849	0.01223
-0.04989	0.13849	0.02016
-0.05258	0.13849	0.00911
-0.05528	0.13849	-0.0188
-0.05798	0.13849	0.00524
-0.06067	0.13849	-0.0211
-0.06337	0.13849	0.01746
-0.06607	0.13849	0.000131755
-0.06876	0.13849	0.00474
-0.07146	0.13849	-0.00175
-0.07416	0.13849	0.00476
-0.07685	0.13849	0.00312
-0.07955	0.13849	-0.0262
-0.08225	0.13849	-0.03229
-0.08494	0.13849	-0.00682
-0.08764	0.13849	-0.03022
-0.09034	0.13849	-0.00886
-0.09303	0.13849	0.00779
-0.09573	0.13849	0.00788
-0.09843	0.13849	0.02109
-0.10112	0.13849	-0.03103
-0.10382	0.13849	-0.00574
-0.10652	0.13849	-0.00687
-0.10921	0.13849	0.00441
-0.11191	0.13849	-0.0095
-0.11461	0.13849	-7.97953e-05
-0.1173	0.13849	-0.01921
-0.12	0.13849	-0.00329
-0.12	0.1358	-0.00732
-0.1173	0.1358	-0.02419
-0.11461	0.1358	0.01022
-0.11191	0.1358	0.00575
-0.10921	0.1358	-0.02912
-0.10652	0.1358	-0.02153
-0.10382	0.1358	-0.00663
-0.10112	0.1358	0.00796
-0.09843	0.1358	-0.00773
-0.09573	0.1358	-0.00148
-0.09303	0.1358	-0.01319
-0.09034	0.1358	-0.02261
-0.08764	0.1358	0.01082
-0.08494	0.1358	-0.03711
-0.08225	0.1358	-0.00368
-0.07955	0.1358	-0.00634
-0.07685	0.1358	0.00826
-0.07416	0.1358	-0.01508
-0.07146	0.1358	0.01404
-0.06876	0.1358	-0.01553
-0.06607	0.1358	-0.0101
-0.06337	0.1358	0.00565
-0.06067	0.1358	-0.01014
-0.05798	0.1358	-0.0184
-0.05528	0.1358	-0.0122
-0.05258	0.1358	0.000945585
-0.04989	0.1358	0.00343
-0.04719	0.1358	0.01233
-0.04449	0.1358	-0.0101
-0.0418	0.1358	0.00444
-0.0391	0.1358	-0.0097
-0.0364	0.1358	0.01742
-0.03371	0.1358	-0.00896
-0.03101	0.1358	0.02608
-0.02831	0.1358	0.00136
-0.02562	0.1358	-0.00859
-0.02292	0.1358	0.02182
-0.02022	0.1358	0.0097
-0.01753	0.1358	0.01611
-0.01483	0.1358	-0.00475
-0.01213	0.1358	0.03244
-0.00944	0.1358	0.01327
-0.00674	0.1358	0.00948
-0.00404	0.1358	0.00721
-0.00135	0.1358	0.04271
0.00135	0.1358	0.02494
0.00404	0.1358	0.08372
0.00674	0.1358	0.07901
0.00944	0.1358	0.05568
0.01213	0.1358	0.0586
0.01483	0.1358	0.07256
0.01753	0.1358	0.065
0.02022	0.1358	0.08024
0.02292	0.1358	0.08741
0.02562	0.1358	0.06428
0.02831	0.1358	0.09191
0.03101	0.1358	0.07057
0.03371	0.1358	0.09549
0.0364	0.1358	0.08077
0.0391	0.1358	0.07121
0.0418	0.1358	0.07388
0.04449	0.1358	0.03065
0.04719	0.1358	0.04554
0.04989	0.1358	0.02903
0.05258	0.1358	0.03185
0.05528	0.1358	0.0442
0.05798	0.1358	0.02927
0.06067	0.1358	0.03384
0.06337	0.1358	0.01305
0.06607	0.1358	0.04378
0.06876	0.1358	0.02996
0.07146	0.1358	0.03765
0.07416	0.1358	0.01349
0.07685	0.1358	-0.01134
0.07955	0.1358	0.01537
0.08225	0.1358	0.00821
0.08494	0.1358	0.0093
0.08764	0.1358	0.00781
0.09034	0.1358	-0.0153
0.09303	0.1358	0.02311
0.09573	0.1358	0.00953
0.09843	0.1358	0.01715
0.10112	0.1358	-0.01305
0.10382	0.1358	-0.000410459
0.10652	0.1358	0.0098
0.10921	0.1358	0.00792
0.11191	0.1358	-0.00467
0.11461	0.1358	0.01261
0.1173	0.1358	-0.0071
0.12	0.1358	0.00391
0.12	0.13311	-0.01284
0.1173	0.13311	0.00898
0.11461	0.13311	0.01161
0.11191	0.13311	-0.00181
0.10921	0.13311	0.01228
0.10652	0.13311	-0.0056
0.10382	0.13311	0.01189
0.10112	0.13311	-0.00598
0.09843	0.13311	-0.00595
0.09573	0.13311	0.02324
0.09303	0.13311	-0.00261
0.09034	0.13311	-0.002
0.08764	0.13311	-0.00551
0.08494	0.13311	-0.01214
0.08225	0.13311	0.01087
0.07955	0.13311	-0.000756792
0.07685	0.13311	0.01843
0.07416	0.13311	0.0073
0.07146	0.13311	0.02903
0.06876	0.13311	0.02642
0.06607	0.13311	0.01768
0.06337	0.13311	0.01772
0.06067	0.13311	0.03602
0.05798	0.13311	0.02827
0.05528	0.13311	0.02313
0.05258	0.13311	0.02642
0.04989	0.13311	0.04903
0.04719	0.13311	0.06059
0.04449	0.13311	0.0465
0.0418	0.13311	0.08602
0.0391	0.13311	0.08937
0.0364	0.13311	0.09141
0.03371	0.13311	0.06837
0.03101	0.13311	0.08078
0.02831	0.13311	0.08172
0.02562	0.13311	0.09872
0.02292	0.13311	0.13114
0.02022	0.13311	0.07424
0.01753	0.13311	0.10768
0.01483	0.13311	0.09926
0.01213	0.13311	0.07249
0.00944	0.13311	0.09551
0.00674	0.13311	0.08361
0.00404	0.13311	0.06022
0.00135	0.13311	0.0685
-0.00135	0.13311	0.02035
-0.00404	0.13311	0.02218
-0.00674	0.13311	0.0082
-0.00944	0.13311	0.02018
-0.01213	0.13311	0.00796
-0.01483	0.13311	0.01241
-0.01753	0.13311	0.00369
-0.02022	0.13311	0.01469
-0.02292	0.13311	0.01773
-0.02562	0.13311	0.00823
-0.02831	0.13311	-0.0167
-0.03101	0.13311	-0.01947
-0.03371	0.13311	0.01112
-0.0364	0.13311	-0.00774
-0.0391	0.13311	0.00972
-0.0418	0.13311	0.00155
-0.04449	0.13311	-0.00228
-0.04719	0.13311	0.00791
-0.04989	0.13311	-0.01656
-0.05258	0.13311	0.01842
-0.05528	0.13311	0.0085
-0.05798	0.13311	-0.01287
-0.06067	0.13311	-0.000868847
-0.06337	0.13311	-0.02394
-0.06607	0.13311	0.00318
-0.06876	0.13311	-0.01677
-0.07146	0.13311	0.00587
-0.07416	0.13311	-0.00698
-0.07685	0.13311	-0.0047
-0.07955	0.13311	-0.02287
-0.08225	0.13311	-0.03705
-0.08494	0.13311	0.00987
-0.08764	0.13311	-0.01
-0.09034	0.13311	0.01356
-0.09303	0.13311	0.0018
-0.09573	0.13311	-0.03573
-0.09843	0.13311	-0.00615
[truncated: 9,810 more rows]

## Sheet: F4a
measured data			fitting
[truncated: 7,993 more rows]

[truncated: 1 more sheets: F4b]
